# Supplementary material for: Feasibility of a social protection linkage program for individuals at-risk for tuberculosis in Uganda
Source: PLOS Glob Public Health. 2023 Dec 8;3(12):e0002122. doi: 10.1371/journal.pgph.0002122 (PMC10707648; doi:10.1371/journal.pgph.0002122)
Supplement: S1 Data — (CSV) [file pgph.0002122.s003.csv]

facility	eligible_hc	ineligible_reason	interested	referred_hc	linked_cdo	sp_sentcash	eligible_cdo	enrolled_cdo	age	sex	hiv	mtb	treated	txoutcome	survey_yn	mpi_4cat	hoh	workstatus	education_level	bankaccount	hh_num	enroll_selfreport	notenrolled_selfreport	onemonth_worriedfood	onemonth_freefood	basics	onemonth_transport	livingsituation	sp_seekenrollment	cost_reducefood	cost_usesavings	cost_loan	cost_soldasset	cost_childschool
Kanoni HC III	Yes		Yes	Yes	Yes	Yes	Yes	No	60	Female	HIV Negative	No	No
Kanoni HC III	No	Does not live in appropriate subcounty		No					54	Male
Kanoni HC III	Yes		Yes	Yes	Yes	Yes	Yes	No	67	Female	HIV Negative	No	No
Kanoni HC III	Yes		Yes	Yes	Yes	Yes	Yes	No	65	Male	HIV Negative	No	No
Kanoni HC III	Yes		Yes	Yes	Yes	Yes	Yes	Yes	22	Female	HIV Negative	No	No		Yes	Not vulnerable to mpi	No	No	Finished A-level	No	5	No	There was no available group to join	Never true	No	Not difficult at all	Yes	I have a steady place to live	No	No	Yes	No	No	No
Kanoni HC III	Yes		Yes	Yes	Yes	Yes	Yes	No	67	Male	HIV Negative	No	No
Kanoni HC III	Yes		Yes	Yes	Yes	Yes	Yes	No	28	Male	HIV Negative	No	No
Kanoni HC III	Yes		Yes	Yes	No				78	Male	HIV Negative	No	No
Kanoni HC III	Yes		Yes	Yes	Yes	Yes	Yes	Yes	46	Female	HIV Negative	No	No
Kanoni HC III	Yes		Yes	Yes	Yes	Yes	Yes	Yes	34	Female	HIV Negative	No	No
Kanoni HC III	Yes		Yes	Yes	No				55	Female	HIV Negative	No	No
Kanoni HC III	Yes		Yes	Yes	Yes	Yes	Yes	Yes	56	Female	HIV Positive	No	No
Kanoni HC III	Yes		Yes	Yes	Yes	Yes	Yes	No	32	Female	HIV Negative	No	No
Kanoni HC III	Yes		Yes	Yes	Yes	Yes	Yes	No	56	Male	HIV Negative	No	Yes	Completed	Yes	Not poor but vulnerable	Yes	Yes	Never attended school	No	2	No	There was no available group to join	Often true	No	Somewhat difficult	Yes	I have a place to live today, but I am worried about losing it in the future	No	Yes	Yes	No	No	No
Kanoni HC III	Yes		Yes	Yes	Yes	Yes	Yes	No	60	Female	HIV Negative	No	No
Kanoni HC III	Yes		Yes	Yes	Yes	Yes	Yes	No	62	Male	HIV Negative	No	No
Kanoni HC III	Yes		Yes	Yes	Yes	Yes	Yes	Yes	37	Male	HIV Negative	No	No
Kanoni HC III	Yes		Yes	Yes	Yes	Yes	Yes	Yes	30	Male	HIV Negative	No	No
Kanoni HC III	Yes		Yes	Yes	Yes	Yes	Yes	Yes	30	Male	HIV Negative	No	No
Kanoni HC III	Yes		Yes	Yes	Yes	Yes	Yes	No	71	Female	HIV Negative	No	No
Kanoni HC III	Yes		Yes	Yes	Yes	Yes	Yes	Yes	43	Female	HIV Negative	No	No
Kanoni HC III	Yes		Yes	Yes	Yes	Yes	Yes	No	30	Male	HIV Negative	No	No		Yes	Mult-dp but not severely	Yes	Yes	Finished O-level	No	4			Sometimes true	No	Somewhat difficult	No	I have a steady place to live	No	Yes	Yes	No	No	No
Kanoni HC III	Yes		Yes	Yes	No				36	Female	HIV Positive	No	No
Kanoni HC III	Yes		Yes	Yes	Yes	Yes	Yes	Yes	43	Male	HIV Negative	No	No
Kanoni HC III	Yes		Yes	Yes	Yes	Yes	Yes	No	47	Female	HIV Negative	No	No		Yes	Not vulnerable to mpi	No	Yes	Finished O-level	Yes	5	No	I went to the office to enroll, but no one was there to help me	Never true	No	Somewhat difficult	Yes		No	No	Yes	No	Yes	No
Kanoni HC III	Yes		Yes	Yes	Yes	Yes	Yes	No	37	Male	HIV Negative	No	No
Nakasongola HC IV	Yes		Yes	Yes	Yes	Yes	Yes	Yes	53	Female	HIV Positive	No	No
Nakasongola HC IV	Yes		Yes	Yes	Yes	Yes	Yes	No	33	Male	HIV Positive	No	No
Nakasongola HC IV	No	Does not live in appropriate subcounty		No					75	Male
Nakasongola HC IV	No	Does not live in appropriate subcounty		No					31	Female
Nakasongola HC IV	No	Does not live in appropriate subcounty		No					40	Male
Kanoni HC III	Yes		Yes	Yes	Yes	Yes	Yes	No	50	Female	HIV Negative	No	No
Kanoni HC III	Yes		Yes	Yes	Yes	No	Yes	No	24	Male	HIV Negative	No	No
Kanoni HC III	Yes		Yes	Yes	No				80	Female	HIV Negative	No	No
Kanoni HC III	Yes		Yes	Yes	Yes	Yes	Yes	No	29	Male	HIV Negative	No	No
Kanoni HC III	Yes		Yes	Yes	No				45	Female	HIV Negative	No	No
Kanoni HC III	Yes		Yes	Yes	No				29	Female	HIV Negative	No	No
Kanoni HC III	No	Does not live in appropriate subcounty		No					36	Male
Kanoni HC III	Yes		Yes	Yes	Yes	Yes	Yes	No	25	Female	HIV Negative	No	No
Bukomero HC IV	No	Does not live in appropriate subcounty		No					24	Female
Bukomero HC IV	Yes		Yes	Yes	No				39	Female	HIV Negative	No	No
Bukomero HC IV	Yes		Yes	Yes	No				35	Male	HIV Positive	No	Yes	Died
Bukomero HC IV	Yes		No	No					23	Male
Bukomero HC IV	No	Does not live in appropriate subcounty		No					32	Female
Bukomero HC IV	No	Does not live in appropriate subcounty		No					65	Male
Bukomero HC IV	Yes		Yes	Yes	No				45	Male	HIV Negative	No	No
Bukomero HC IV	Yes		Yes	Yes	No				33	Female	HIV Positive	No	No
Bukomero HC IV	Yes		Yes	Yes	No				18	Female	HIV Negative	No	No		Yes	Not vulnerable to mpi	No	No	Finished O-level	No	5	No	I don't know why	Sometimes true	No	Somewhat difficult	No	I have a steady place to live	Yes	No	Yes	No	No	No
Bukomero HC IV	No	Already enrolled in a beneficiary program		No					52	Male
Bukomero HC IV	No	Does not live in appropriate subcounty		No					19	Male
Bukomero HC IV	Yes		Yes	Yes	No				25	Female	HIV Positive	No	No
Bukomero HC IV	Yes		No	No					49	Female
Bukomero HC IV	Yes		Yes	Yes	No				42	Female	HIV Negative	No	No
Bukomero HC IV	Yes		Yes	Yes	No				23	Male	HIV Negative	No	No
Bukomero HC IV	Yes		Yes	Yes	No				52	Male	HIV Negative	No	No
Kangulumira HC IV	Yes		Yes	Yes	Yes	Yes	Yes	No	22	Female	HIV Negative	Yes	Yes	Cured	Yes	Not poor but vulnerable	No	No	Did not finish O-level	No	3			Sometimes true	No	Somewhat difficult	No	I have a steady place to live	No	No	Yes	No	No	No
Kangulumira HC IV	Yes		Yes	Yes	Yes	Yes	Yes	No	36	Male	HIV Negative	Yes	Yes	Cured
Kangulumira HC IV	Yes		Yes	Yes	Yes	Yes	Yes	No	47	Female	HIV Negative	No	No
Kangulumira HC IV	Yes		Yes	Yes	Yes	No	Yes	No	70	Female	HIV Positive	No	No
Kangulumira HC IV	Yes		Yes	Yes	No				50	Female	HIV Positive	No	No
Kangulumira HC IV	Yes		Yes	Yes	Yes	Yes	Yes	No	46	Female	HIV Positive	No	No
Kangulumira HC IV	Yes		Yes	Yes	Yes	Yes	Yes	No	37	Female	HIV Negative	No	No
Nakasongola HC IV	No	Does not live in appropriate subcounty		No					46	Female
Nakasongola HC IV	Yes		Yes	Yes	Yes	Yes	Yes	No	62	Female	Unknown	No	No
Nakasongola HC IV	No	Does not live in appropriate subcounty		No					36	Female
Nakasongola HC IV	Yes		Yes	Yes	No				29	Male	HIV Positive	No	No
Nakasongola HC IV	Yes		Yes	Yes	Yes	Yes	Yes	No	28	Female	Unknown	No	No		Yes	Severely multi-dp	No	No	Less than seven year of Primary school	No	10			Sometimes true	No	Somewhat difficult	No	I have a steady place to live	No	No	No	Yes	No	No
Nakasongola HC IV	Yes		Yes	Yes	Yes	Yes	Yes	No	60	Female	HIV Positive	No	No
Nakasongola HC IV	Yes		Yes	Yes	No				48	Male	HIV Positive	No	No
Nakasongola HC IV	Yes		Yes	Yes	No				45	Male	Unknown	No	No
Kanoni HC III	Yes		Yes	Yes	No				22	Female	HIV Negative	No	No
Kanoni HC III	No	Does not live in appropriate subcounty		No					29	Female
Kanoni HC III	Yes		No	No					61	Female
Kanoni HC III	Yes		No	No					56	Female
Kanoni HC III	Yes		No	No					25	Female
Kanoni HC III	Yes		No	No					38	Female
Kanoni HC III	Yes		Yes	Yes	No				22	Female	HIV Positive	No	No		Yes	Mult-dp but not severely	Yes	No	Less than seven year of Primary school	No	3			Sometimes true	No	Somewhat difficult	No	I have a place to live today, but I am worried about losing it in the future	No	Yes	Yes	No	No	No
Kanoni HC III	Yes		Yes	Yes	No				35	Female	HIV Positive	No	No
Kanoni HC III	Yes		Yes	Yes	No				42	Female	HIV Positive	No	No
Kanoni HC III	Yes		Yes	Yes	Yes	Yes	Yes	Yes	26	Female	HIV Positive	No	No
Kanoni HC III	Yes		Yes	Yes	Yes	Yes	Yes	No	40	Female	HIV Positive	No	No		Yes	Not vulnerable to mpi	No	Yes	Finished tertiary	No	8	No	I don't know why	Never true	No	Not difficult at all	No	I do not have a steady place to live	No	No	Yes	No	No	No
Kanoni HC III	Yes		Yes	Yes	Yes	Yes	Yes	No	90	Male	HIV Negative	No	No
Kanoni HC III	Yes		Yes	Yes	No				35	Male	HIV Negative	No	No
Kanoni HC III	Yes		Yes	Yes	Yes	Yes	Yes	Yes	19	Male	HIV Negative	No	No
Kanoni HC III	Yes		Yes	Yes	Yes	Yes	Yes	Yes	20	Female	HIV Negative	No	No
Kanoni HC III	Yes		Yes	Yes	No				21	Female	HIV Negative	No	No
Kanoni HC III	No	Does not meet age requirements		No					15	Male
Kangulumira HC IV	Yes		Yes	Yes	No				31	Female	HIV Positive	No	No
Kangulumira HC IV	Yes		Yes	Yes	Yes	Yes	Yes	No	50	Male	HIV Negative	No	No		Yes	Severely multi-dp	Yes	Yes	Finished O-level	No	8	No	I don't know why	Sometimes true	No	Somewhat difficult	No	I have a steady place to live	No	No	No	No	Yes	No
Kangulumira HC IV	Yes		Yes	Yes	Yes	Yes	Yes	Yes	18	Male	Unknown	No	No
Kangulumira HC IV	Yes		Yes	Yes	No				50	Male	HIV Negative	No	No
Kangulumira HC IV	Yes		Yes	Yes	No				23	Female	HIV Negative	No	No
Kangulumira HC IV	Yes		Yes	Yes	No				32	Female	HIV Negative	No	No
Kangulumira HC IV	Yes		Yes	Yes	Yes	Yes	Yes	No	52	Female	HIV Positive	Yes	No
Bukomero HC IV	No	Does not live in appropriate subcounty		No					70	Female
Bukomero HC IV	Yes		Yes	Yes	Yes	Yes	Yes	Yes	42	Female	HIV Negative	No	No
Bukomero HC IV	No	Does not meet age requirements		No					85	Male
Bukomero HC IV	No	Does not live in appropriate subcounty		No					40	Male
Bukomero HC IV	No	Does not live in appropriate subcounty		No					34	Female
Bukomero HC IV	Yes		Yes	Yes	Yes	Yes	Yes	No	66	Female	HIV Negative	No	No
Bukomero HC IV	Yes		Yes	Yes	No				42	Female	HIV Positive	No	No
Bukomero HC IV	Yes		Yes	Yes	Yes	Yes	Yes	No	37	Female	HIV Positive	No	No
Bukomero HC IV	No	Does not live in appropriate subcounty		No					50	Female
Bukomero HC IV	Yes		Yes	Yes	No				60	Female	HIV Positive	No	No		Yes	Mult-dp but not severely	Yes	Yes	Less than seven year of Primary school	No	7			Never true	No	Somewhat difficult	No	I have a steady place to live	No	Yes	No	No	Yes	No
Bukomero HC IV	Yes		Yes	Yes	No				62	Male	HIV Negative	No	No		Yes	Severely multi-dp	Yes	No	Never attended school	No	8	No	There was no available group to join	Sometimes true	No	Somewhat difficult	No	I have a steady place to live	No	Yes	No	No	Yes	No
Bukomero HC IV	Yes		Yes	Yes	No				22	Female	HIV Positive	No	Yes	Completed
Bukomero HC IV	Yes		Yes	Yes	No				43	Male	HIV Negative	No	No		Yes	Severely multi-dp	Yes	Yes	Less than seven year of Primary school	No	7	No	Office/CDO officer was busy	Often true	No	Somewhat difficult	No	I have a steady place to live	No	Yes	Yes	No	No	No
Kangulumira HC IV	Yes		Yes	Yes	Yes	Yes	Yes	No	47	Male	Unknown	Yes	Yes	Completed
Kangulumira HC IV	Yes		Yes	Yes	No				29	Male	HIV Negative	No	No
Kanoni HC III	Yes		Yes	Yes	Yes	Yes	Yes	No	38	Male	HIV Negative	No	No		Yes	Not vulnerable to mpi	Yes	Yes	Finished O-level	No	5	No	There was no available group to join	Never true	No	Somewhat difficult	No	I have a steady place to live	No	Yes	Yes	No	No	No
Kanoni HC III	Yes		Yes	Yes	No				30	Male	HIV Positive	No	No
Kanoni HC III	Yes		Yes	Yes	Yes	Yes	Yes	No	35	Male	HIV Negative	No	No
Kanoni HC III	Yes		Yes	Yes	Yes	Yes	Yes	No	40	Male	HIV Negative	No	No
Kanoni HC III	Yes		Yes	Yes	Yes	Yes	Yes	Yes	41	Female	HIV Positive	No	No
Kanoni HC III	Yes		Yes	Yes	No				33	Male	HIV Positive	No	No
Kanoni HC III	Yes		Yes	Yes	Yes	Yes	Yes	No	42	Female	HIV Negative	No	No
Nakasongola HC IV	No	Does not live in appropriate subcounty		No					43	Female
Nakasongola HC IV	Yes		Yes	Yes	Yes	Yes	Yes	No	42	Male	HIV Positive	No	No
Kangulumira HC IV	No	Does not meet age requirements		No					10	Female
Nakasongola HC IV	Yes		Yes	Yes	No				36	Female	HIV Positive	No	No
Nakasongola HC IV	Yes		Yes	Yes	No				55	Male	HIV Positive	No	No
Nakasongola HC IV	No	Does not live in appropriate subcounty		No					67	Male
Nakasongola HC IV	No	Does not live in appropriate subcounty		No					45	Female
Kangulumira HC IV	No	Does not live in appropriate subcounty		No					44	Female
Nakasongola HC IV	No	Does not live in appropriate subcounty		No					50	Female
Nakasongola HC IV	No	Already enrolled in a beneficiary program		No					23	Female
Nakasongola HC IV	No	Does not meet age requirements		No					9	Female
Nakasongola HC IV	No	Already enrolled in a beneficiary program		No					36	Female
Nakasongola HC IV	Yes		Yes	Yes	Yes	Yes	Yes	No	35	Male	HIV Positive	No	No
Nakasongola HC IV	No	Does not meet age requirements		No					15	Female
Nakasongola HC IV	No	Does not meet age requirements		No					11	Female
Nakasongola HC IV	Yes		Yes	Yes	No				34	Male	HIV Negative	No	No
Nakasongola HC IV	Yes		Yes	Yes	Yes	Yes	Yes	No	76	Male	HIV Negative	No	No
Kanoni HC III	Yes		Yes	Yes	Yes	Yes	Yes	Yes	27	Female	HIV Negative	No	No
Kanoni HC III	Yes		Yes	Yes	Yes	Yes	Yes	No	24	Male	HIV Negative	No	No
Bukomero HC IV	No	Does not live in appropriate subcounty		No					20	Female
Bukomero HC IV	No	Does not live in appropriate subcounty		No					27	Male
Bukomero HC IV	Yes		Yes	Yes	Yes	Yes	Yes	No	85	Female	HIV Negative	No	No
Bukomero HC IV	No	Does not live in appropriate subcounty		No					21	Female
Bukomero HC IV	Yes		Yes	Yes	Yes	Yes	Yes	No	37	Female	HIV Positive	No	No
Bukomero HC IV	Yes		Yes	Yes	No				86	Male	HIV Negative	No	No
Bukomero HC IV	Yes		Yes	Yes	Yes	Yes	Yes	No	45	Male	HIV Negative	No	No
Bukomero HC IV	No	Government worker		No					57	Female
Bukomero HC IV	Yes		Yes	Yes	No				26	Female	HIV Negative	No	No		Yes	Mult-dp but not severely	No	No	Never attended school	No	6	No	I went to the office to enroll, but no one was there to help me	Never true	No	Somewhat difficult	No	I have a place to live today, but I am worried about losing it in the future	No	No	No	No	No	No
Bukomero HC IV	Yes		Yes	Yes	No				75	Female	HIV Negative	No	No
Bukomero HC IV	Yes		Yes	Yes	No				78	Male	HIV Negative	No	No
Bukomero HC IV	Yes		Yes	Yes	No				72	Female	HIV Negative	No	No		Yes	Not poor but vulnerable	Yes	No	Less than seven year of Primary school	No	16			Sometimes true	No	Somewhat difficult	Yes	I have a steady place to live	No	Yes	Yes	No	No	No
Bukomero HC IV	Yes		Yes	Yes	No				35	Male	HIV Negative	No	No
Bukomero HC IV	No	Does not live in appropriate subcounty		No					40	Male
Bukomero HC IV	Yes		Yes	Yes	No				55	Female	HIV Negative	No	No
Bukomero HC IV	No	Does not live in appropriate subcounty		No					27	Female
Bukomero HC IV	Yes		Yes	Yes	No				79	Male	HIV Negative	No	No
Bukomero HC IV	Yes		Yes	Yes	No				41	Male	HIV Positive	No	No
Bukomero HC IV	Yes		Yes	Yes	Yes	Yes	Yes	No	52	Female	HIV Positive	No	No
Bukomero HC IV	Yes		Yes	Yes	Yes	Yes	Yes	No	26	Female	HIV Positive	No	No
Bukomero HC IV	Yes		Yes	Yes	Yes	Yes	Yes	No	29	Female	HIV Negative	No	No
Bukomero HC IV	Yes		Yes	Yes	No				20	Female	HIV Negative	No	No
Bukomero HC IV	Yes		Yes	Yes	Yes	Yes	Yes	No	30	Female	HIV Negative	No	No
Bukomero HC IV	Yes		Yes	Yes	Yes	Yes	Yes	No	76	Female	HIV Negative	No	No
Bukomero HC IV	Yes		Yes	Yes	Yes	Yes	Yes	Yes	85	Female	HIV Negative	No	No
Bukomero HC IV	No	Does not live in appropriate subcounty		No					28	Female
Bukomero HC IV	Yes		Yes	Yes	No				51	Female	HIV Positive	No	No		Yes	Not poor but vulnerable	No	Yes	Less than seven year of Primary school	No	10	No	I went to the office to enroll, but no one was there to help me	Never true	No	Somewhat difficult	No	I have a steady place to live	No	Yes	Yes	No	Yes	No
Bukomero HC IV	Yes		Yes	Yes	No				42	Female	HIV Positive	No	No
Bukomero HC IV	No	Government worker		No					64	Male
Bukomero HC IV	Yes		Yes	Yes	No				28	Female	HIV Negative	No	No
Bukomero HC IV	Yes		Yes	Yes	Yes	Yes	Yes	No	46	Female	HIV Positive	No	No		Yes	Mult-dp but not severely	Yes	Yes	Less than seven year of Primary school	No	7	No	Office/CDO officer was busy	Sometimes true	No	Somewhat difficult	No	I do not have a steady place to live	Yes	No	No	No	Yes	No
Bukomero HC IV	Yes		Yes	Yes	No				54	Female	HIV Negative	No	No
Kangulumira HC IV	Yes		Yes	Yes	Yes	Yes	Yes	Yes	41	Female	HIV Negative	No	No
Kangulumira HC IV	Yes		Yes	Yes	Yes	Yes	Yes	Yes	28	Male	HIV Negative	Yes	Yes	Cured
Kangulumira HC IV	Yes		Yes	Yes	Yes	Yes	Yes	No	50	Female	HIV Positive	No	No
Kangulumira HC IV	Yes		Yes	Yes	Yes	Yes	Yes	Yes	53	Female	HIV Positive	No	No
Kangulumira HC IV	Yes		Yes	Yes	No				21	Female	HIV Negative	Yes	Yes	Completed	Yes	Not vulnerable to mpi	No	No	Did not finish O-level	No	4			Sometimes true	No	Somewhat difficult	No	I have a place to live today, but I am worried about losing it in the future	Yes	No	Yes	No	No	No
Kangulumira HC IV	No	Does not live in appropriate subcounty		No					45	Male
Kangulumira HC IV	Yes		Yes	Yes	Yes	Yes	Yes	No	25	Female	HIV Negative	No	No
Kangulumira HC IV	Yes		Yes	Yes	Yes	Yes	Yes	No	22	Female	HIV Negative	No	No
Kangulumira HC IV	Yes		Yes	Yes	Yes	Yes	Yes	No	24	Female	HIV Negative	No	No
Kangulumira HC IV	Yes		Yes	Yes	Yes	Yes	Yes	No	20	Female	HIV Negative	Yes	Yes	Completed
Kangulumira HC IV	Yes		Yes	Yes	No				18	Female	HIV Negative	No	No		Yes	Not poor but vulnerable	Yes	Yes	Finished O-level	No	2	No	I went to the office to enroll, but no one was there to help me	Sometimes true	No	Very difficult	Yes	I have a place to live today, but I am worried about losing it in the future	No	Yes	No	Yes	No	No
Kangulumira HC IV	Yes		Yes	Yes	Yes	Yes	Yes	No	42	Female	HIV Negative	No	No
Bukomero HC IV	Yes		Yes	Yes	Yes	No	Yes	No	27	Female	HIV Negative	No	No
Bukomero HC IV	Yes		Yes	Yes	No				36	Female	HIV Negative	No	No
Bukomero HC IV	Yes		Yes	Yes	Yes	Yes	Yes	No	26	Male	HIV Negative	No	No
Bukomero HC IV	Yes		Yes	Yes	No				56	Female	HIV Negative	No	No
Bukomero HC IV	Yes		Yes	Yes	No				61	Female	HIV Negative	No	No
Kanoni HC III	Yes		Yes	Yes	Yes	Yes	Yes	Yes	39	Female	HIV Negative	No	No
Kanoni HC III	Yes		Yes	Yes	Yes	Yes	Yes	No	75	Female	HIV Negative	No	No
Kanoni HC III	Yes		Yes	Yes	No				48	Male	Unknown	No	No
Kanoni HC III	Yes		Yes	Yes	No				36	Male	HIV Positive	Yes	Yes	Completed
Kanoni HC III	Yes		Yes	Yes	Yes	Yes	Yes	No	33	Male	HIV Negative	No	No
Kanoni HC III	Yes		Yes	Yes	Yes	Yes	Yes	Yes	28	Male	HIV Negative	No	No		Yes	Not poor but vulnerable	Yes	Yes	Finished tertiary	No	3	No	There was no available group to join	Sometimes true	No	Somewhat difficult	Yes	I have a place to live today, but I am worried about losing it in the future	No	No	No	Yes	No	No
Kanoni HC III	Yes		Yes	Yes	Yes	Yes	Yes	Yes	23	Male	HIV Negative	No	No
Kanoni HC III	Yes		Yes	Yes	Yes	Yes	Yes	No	34	Female	HIV Positive	No	No		Yes	Not poor but vulnerable	No	Yes	Finished P7	No	4			Never true	No	Somewhat difficult	Yes	I have a steady place to live	Yes	No	No	No	No	No
Kanoni HC III	Yes		Yes	Yes	Yes	Yes	Yes	No	18	Female	HIV Negative	No	No
Kanoni HC III	Yes		Yes	Yes	Yes	Yes	Yes	No	60	Female	HIV Negative	No	No
Kanoni HC III	Yes		Yes	Yes	Yes	Yes	Yes	No	34	Female	HIV Positive	No	No
Kanoni HC III	Yes		No	No					75	Male
Kanoni HC III	Yes		No	No					50	Female
Kanoni HC III	Yes		Yes	Yes	Yes	Yes	Yes	No	18	Female	Unknown	No	No
Kangulumira HC IV	No	Does not live in appropriate subcounty		No					50	Male
Kangulumira HC IV	Yes		Yes	Yes	Yes	Yes	Yes	Yes	35	Female	HIV Negative	No	No
Kangulumira HC IV	Yes		Yes	Yes	No				35	Female	HIV Positive	No	No
Kangulumira HC IV	Yes		Yes	Yes	No				25	Male	HIV Negative	No	No
Kanoni HC III	Yes		Yes	Yes	Yes	Yes	Yes	Yes	36	Female	HIV Negative	No	No
Kanoni HC III	Yes		Yes	Yes	Yes	Yes	Yes	Yes	18	Female	HIV Negative	No	No		Yes	Not poor but vulnerable	No	No	Did not finish O-level	No	5	Yes		Sometimes true	No	Somewhat difficult	No	I have a place to live today, but I am worried about losing it in the future	No	No	No	No	No	No
Kanoni HC III	Yes		Yes	Yes	Yes	Yes	Yes	Yes	19	Female	HIV Negative	No	No
Kanoni HC III	Yes		Yes	Yes	Yes	Yes	Yes	Yes	25	Male	HIV Negative	No	No
Kanoni HC III	Yes		Yes	Yes	Yes	Yes	Yes	Yes	21	Male	HIV Negative	No	No
Kanoni HC III	Yes		Yes	Yes	Yes	Yes	Yes	No	62	Male	HIV Negative	No	No
Kanoni HC III	Yes		Yes	Yes	Yes	Yes	Yes	No	48	Male	HIV Negative	No	No
Kanoni HC III	Yes		Yes	Yes	Yes	Yes	Yes	No	28	Female	HIV Negative	No	No
Kanoni HC III	Yes		Yes	Yes	Yes	Yes	Yes	Yes	34	Female	HIV Negative	No	No
Kanoni HC III	Yes		Yes	Yes	Yes	Yes	Yes	No	40	Male	HIV Negative	No	No
Kanoni HC III	Yes		Yes	Yes	Yes	Yes	Yes	No	35	Male	HIV Negative	No	No
Kangulumira HC IV	Yes		Yes	Yes	No				29	Male	HIV Negative	Yes	No
Kangulumira HC IV	Yes		Yes	Yes	No				49	Male	HIV Negative	No	No		Yes	Severely multi-dp	Yes	Yes	Did not finish O-level	No	8			Often true	No	Somewhat difficult	Yes	I have a place to live today, but I am worried about losing it in the future	No	Yes	No	Yes	No	Yes
Kangulumira HC IV	Yes		Yes	Yes	Yes	Yes	Yes	No	50	Female	HIV Negative	No	No
Kangulumira HC IV	Yes		Yes	Yes	Yes	Yes	Yes	No	19	Male	HIV Negative	No	No
Kangulumira HC IV	Yes		Yes	Yes	Yes	Yes	Yes	No	84	Female	HIV Negative	No	No
Bukomero HC IV	Yes		Yes	Yes	No				31	Female	HIV Negative	No	No		Yes	Not vulnerable to mpi	Yes	Yes	Did not finish O-level	Yes	4	No	I went to the office to enroll, but no one was there to help me	Sometimes true	No	Somewhat difficult	No	I have a place to live today, but I am worried about losing it in the future	No	Yes	Yes	No	No	No
Bukomero HC IV	Yes		Yes	Yes	No				48	Female	HIV Negative	No	No
Bukomero HC IV	Yes		Yes	Yes	Yes	Yes	No		71	Female	HIV Negative	No	No		Yes	Not poor but vulnerable	Yes	No	Less than seven year of Primary school	No	6	No	I don't know why	Never true	No	Somewhat difficult	No	I have a steady place to live	No	Yes	No	Yes	Yes	No
Kanoni HC III	Yes		Yes	Yes	Yes	Yes	Yes	Yes	57	Male	HIV Negative	No	No
Kanoni HC III	Yes		Yes	Yes	Yes	Yes	Yes	No	90	Male	HIV Negative	Yes	Yes	Died
Kanoni HC III	Yes		Yes	Yes	Yes	Yes	Yes	No	80	Male	HIV Negative	No	No		Yes	Mult-dp but not severely	Yes	No	Less than seven year of Primary school	No	6	No	I went to the office to enroll, but no one was there to help me	Often true	No	Very difficult	Yes	I have a place to live today, but I am worried about losing it in the future	Yes	Yes	Yes	No	No	No
Kanoni HC III	Yes		Yes	Yes	No				24	Female	HIV Negative	No	No
Kanoni HC III	Yes		Yes	Yes	Yes	Yes	Yes	No	76	Male	HIV Negative	No	No
Kanoni HC III	Yes		Yes	Yes	Yes	Yes	Yes	No	47	Male	HIV Positive	No	No		Yes	Mult-dp but not severely	Yes	Yes	Less than seven year of Primary school	No	1	No	I don't know why	Sometimes true	No	Very difficult	No	I have a place to live today, but I am worried about losing it in the future	No	Yes	No	No	Yes	No
Kanoni HC III	Yes		Yes	Yes	Yes	Yes	Yes	No	45	Male	HIV Positive	No	No		Yes	Not poor but vulnerable	Yes	Yes	Less than seven year of Primary school	No	12	No	I don't know why	Never true	No	Not difficult at all	No	I have a steady place to live	Yes	No	Yes	No	No	No
Kanoni HC III	Yes		Yes	Yes	No				39	Male	HIV Positive	No	No
Kanoni HC III	Yes		Yes	Yes	No				30	Male	HIV Positive	No	No
Kanoni HC III	Yes		Yes	Yes	Yes	Yes	Yes	No	40	Female	HIV Positive	No	No
Kanoni HC III	Yes		Yes	Yes	No				46	Male	HIV Positive	No	No
Kanoni HC III	Yes		Yes	Yes	Yes	Yes	Yes	No	70	Female	HIV Negative	No	No
Nakasongola HC IV	Yes		Yes	Yes	Yes	Yes	Yes	No	28	Female	HIV Negative	No	No
Nakasongola HC IV	Yes		Yes	Yes	Yes	Yes	Yes	No	60	Female	HIV Negative	No	No
Nakasongola HC IV	Yes		Yes	Yes	Yes	Yes	Yes	Yes	37	Female	HIV Negative	No	No
Nakasongola HC IV	Yes		Yes	Yes	Yes	Yes	Yes	No	44	Female	HIV Positive	No	No
Nakasongola HC IV	Yes		Yes	Yes	Yes	Yes	Yes	No	40	Female	HIV Positive	No	No		Yes	Severely multi-dp	Yes	Yes	Less than seven year of Primary school	No	6	No	I went to the office to enroll, but no one was there to help me	Sometimes true	No	Very difficult	Yes	I have a place to live today, but I am worried about losing it in the future	No	No	No	Yes	No	Yes
Kanoni HC III	Yes		Yes	Yes	Yes	Yes	Yes	No	45	Male	HIV Negative	No	No
Kanoni HC III	Yes		Yes	Yes	Yes	Yes	Yes	Yes	24	Male	HIV Negative	No	No
Kanoni HC III	Yes		No	No					50	Female
Kanoni HC III	Yes		Yes	Yes	Yes	Yes	Yes	No	35	Male	HIV Negative	No	No
Kanoni HC III	No	Does not live in appropriate subcounty		No					18	Male
Kanoni HC III	No	Does not live in appropriate subcounty		No					20	Female
Kanoni HC III	No	Does not live in appropriate subcounty		No					25	Female
Kanoni HC III	Yes		Yes	Yes	Yes	Yes	Yes	Yes	46	Female	HIV Negative	No	No
Kanoni HC III	Yes		Yes	Yes	Yes	Yes	Yes	Yes	20	Female	HIV Negative	No	No		Yes	Mult-dp but not severely	No	Yes	Finished A-level	No	7			Sometimes true	No	Somewhat difficult	No	I have a steady place to live	No	Yes	Yes	No	Yes	No
Kanoni HC III	Yes		Yes	Yes	Yes	No	Yes	Yes	34	Female	HIV Negative	No	No
Kanoni HC III	Yes		Yes	Yes	Yes	Yes	Yes	Yes	19	Male	HIV Negative	No	No
Kangulumira HC IV	Yes		Yes	Yes	Yes	Yes	Yes	No	28	Female	HIV Negative	No	No
Kangulumira HC IV	No	Does not live in appropriate subcounty		No					70	Female
Bukomero HC IV	No	Does not live in appropriate subcounty		No					80	Female
Bukomero HC IV	Yes		Yes	Yes	Yes	Yes	No		37	Male	HIV Negative	Yes	No
Bukomero HC IV	Yes		Yes	Yes	No				53	Male	HIV Positive	No	No
Bukomero HC IV	Yes		Yes	Yes	No				49	Female	HIV Positive	Yes	Yes	Cured
Nakasongola HC IV	No	Does not live in appropriate subcounty		No					57	Male
Nakasongola HC IV	No	Does not meet age requirements		No					17	Female
Nakasongola HC IV	No	Government worker		No					43	Male
Nakasongola HC IV	Yes		Yes	Yes	No				42	Female	HIV Positive	No	No
Nakasongola HC IV	Yes		Yes	Yes	No				22	Female	HIV Positive	No	No
Nakasongola HC IV	Yes		Yes	Yes	No				53	Female	HIV Positive	No	No
Nakasongola HC IV	No	Government worker		No					46	Male
Nakasongola HC IV	No	Does not live in appropriate subcounty		No					30	Female
Nakasongola HC IV	No	Does not live in appropriate subcounty		No					50	Male
Nakasongola HC IV	No	Does not live in appropriate subcounty		No					58	Female
Nakasongola HC IV	No	Does not live in appropriate subcounty		No					78	Female
Nakasongola HC IV	No	Does not live in appropriate subcounty		No					80	Male
Nakasongola HC IV	No	Does not live in appropriate subcounty		No					62	Male
Nakasongola HC IV	No	Does not meet age requirements		No					14	Male
Nakasongola HC IV	No	Does not live in appropriate subcounty		No					70	Female
Nakasongola HC IV	No	Does not live in appropriate subcounty		No					35	Male
Nakasongola HC IV	No	Does not live in appropriate subcounty		No					28	Female
Nakasongola HC IV	No	Does not meet age requirements		No					7	Female
Nakasongola HC IV	No	Does not live in appropriate subcounty		No					25	Female
Nakasongola HC IV	Yes		Yes	Yes	No				53	Female	HIV Positive	No	No
Nakasongola HC IV	No	Does not live in appropriate subcounty		No					30	Male
Nakasongola HC IV	No	Does not live in appropriate subcounty		No					45	Male
Nakasongola HC IV	No	Does not live in appropriate subcounty		No					66	Male
Nakasongola HC IV	No	Does not live in appropriate subcounty		No					56	Male
Nakasongola HC IV	No	Does not meet age requirements		No					12	Male
Nakasongola HC IV	No	Does not meet age requirements		No					17	Female
Nakasongola HC IV	No	Does not meet age requirements		No					11	Male
Nakasongola HC IV	Yes		No	No					23	Female
Nakasongola HC IV	Yes		Yes	Yes	No				48	Male	HIV Negative	No	No
Nakasongola HC IV	Yes		Yes	Yes	No				27	Female	HIV Negative	Yes	Yes	Cured
Nakasongola HC IV	No	Does not live in appropriate subcounty		No					47	Female
Nakasongola HC IV	No	Does not meet age requirements		No					3	Male
Nakasongola HC IV	No	Does not live in appropriate subcounty		No					50	Male
Nakasongola HC IV	No	Does not live in appropriate subcounty		No					29	Male
Nakasongola HC IV	No	Does not live in appropriate subcounty		No					55	Male
Nakasongola HC IV	No	Does not live in appropriate subcounty		No					34	Male
Nakasongola HC IV	No	Does not live in appropriate subcounty		No					30	Male
Nakasongola HC IV	No	Does not live in appropriate subcounty		No					30	Male
Nakasongola HC IV	No	Does not live in appropriate subcounty		No					30	Male
Nakasongola HC IV	No	Does not live in appropriate subcounty		No					45	Male
Nakasongola HC IV	No	Does not live in appropriate subcounty		No					44	Male
Nakasongola HC IV	No	Does not live in appropriate subcounty		No					34	Male
Kanoni HC III	Yes		Yes	Yes	No				50	Male	HIV Positive	No	No
Kanoni HC III	Yes		Yes	Yes	Yes	Yes	Yes	Yes	40	Female	HIV Negative	No	No
Kanoni HC III	Yes		Yes	Yes	No				42	Male	HIV Negative	No	No		Yes	Not vulnerable to mpi	Yes	Yes	Finished O-level	Yes	3	No	I went to the office to enroll, but no one was there to help me	Never true	No	Not difficult at all	No	I have a place to live today, but I am worried about losing it in the future	Yes	No	No	No	Yes	No
Kanoni HC III	Yes		Yes	Yes	Yes	Yes	Yes	Yes	22	Male	HIV Negative	No	No
Kanoni HC III	Yes		Yes	Yes	Yes	Yes	Yes	Yes	50	Female	HIV Negative	No	No
Kanoni HC III	Yes		Yes	Yes	Yes	Yes	Yes	Yes	28	Male	HIV Negative	No	No
Kanoni HC III	Yes		Yes	Yes	Yes	Yes	Yes	Yes	32	Female	HIV Negative	No	No
Kanoni HC III	Yes		Yes	Yes	Yes	Yes	Yes	Yes	22	Female	HIV Negative	No	No		Yes	Mult-dp but not severely	No	Yes	Less than seven year of Primary school	No	6	No	I don't know why	Often true	No	Somewhat difficult	Yes	I have a steady place to live	Yes	No	Yes	No	Yes	No
Kanoni HC III	Yes		Yes	Yes	Yes	Yes	Yes	Yes	18	Female	HIV Negative	No	No		Yes	Severely multi-dp	Yes	Yes	Finished O-level	Yes	5	No	I don't know why	Sometimes true	No	Somewhat difficult	No	I have a place to live today, but I am worried about losing it in the future	No	No	Yes	Yes	Yes	Yes
Kanoni HC III	Yes		Yes	Yes	Yes	Yes	Yes	Yes	21	Female	HIV Negative	No	No
Kanoni HC III	Yes		No	No					26	Male
Kanoni HC III	Yes		Yes	Yes	Yes	Yes	Yes	No	39	Male	HIV Negative	No	No
Kanoni HC III	Yes		Yes	Yes	Yes	Yes	Yes	No	45	Female	HIV Negative	No	No
Kanoni HC III	Yes		Yes	Yes	Yes	Yes	Yes	Yes	40	Male	HIV Negative	No	No
Kanoni HC III	Yes		Yes	Yes	Yes	Yes	Yes	Yes	18	Male	HIV Negative	No	No
Bukomero HC IV	Yes		Yes	Yes	No				36	Female	HIV Negative	No	No
Bukomero HC IV	No	Does not live in appropriate subcounty		No					65	Male
Bukomero HC IV	No	Does not live in appropriate subcounty		No					52	Female
Bukomero HC IV	Yes		Yes	Yes	No				54	Female	HIV Positive	No	No
Bukomero HC IV	Yes		Yes	Yes	Yes	Yes	No		76	Male	HIV Negative	No	No
Bukomero HC IV	Yes		Yes	Yes	No				22	Female	HIV Positive	No	No
Bukomero HC IV	Yes		Yes	Yes	Yes	Yes	Yes	No	26	Female	HIV Negative	No	No
Kangulumira HC IV	Yes		Yes	Yes	Yes	Yes	Yes	Yes	48	Female	HIV Negative	No	No		Yes	Not poor but vulnerable	No	Yes	Less than seven year of Primary school	Yes	6	No	I went to the office to enroll, but no one was there to help me	Never true	No	Not difficult at all	No	I have a steady place to live	No	No	Yes	No	No	No
Kangulumira HC IV	Yes		Yes	Yes	Yes	Yes	Yes	No	42	Female	HIV Positive	No	No
Kangulumira HC IV	Yes		Yes	Yes	Yes	Yes	Yes	No	25	Male	HIV Negative	No	No
Kangulumira HC IV	Yes		Yes	Yes	Yes	Yes	Yes	No	23	Female	HIV Negative	No	No		Yes	Not vulnerable to mpi	No	No	Finished O-level	No	4	No	I don't know why	Often true	No	Somewhat difficult	Yes	I have a place to live today, but I am worried about losing it in the future	Yes	Yes	Yes	Yes	No	No
Kanoni HC III	Yes		Yes	Yes	Yes	Yes	Yes	Yes	26	Male	HIV Negative	No	No
Kanoni HC III	No	Government worker		No					40	Male
Kanoni HC III	Yes		Yes	Yes	Yes	Yes	Yes	Yes	29	Male	HIV Negative	No	No
Kanoni HC III	No	Does not meet age requirements		No					15	Female
Kanoni HC III	Yes		Yes	Yes	Yes	Yes	Yes	Yes	22	Female	HIV Negative	No	No
Kangulumira HC IV	Yes		Yes	Yes	Yes	Yes	Yes	No	42	Male	HIV Negative	No	No
Kangulumira HC IV	Yes		Yes	Yes	Yes	Yes	Yes	No	48	Female	HIV Negative	No	No
Kangulumira HC IV	Yes		Yes	Yes	Yes	Yes	Yes	No	25	Female	HIV Negative	No	No
Kanoni HC III	Yes		Yes	Yes	No				36	Female	HIV Negative	No	No
Kanoni HC III	Yes		Yes	Yes	Yes	Yes	Yes	Yes	62	Female	HIV Negative	No	No
Kanoni HC III	Yes		Yes	Yes	Yes	Yes	Yes	Yes	30	Female	HIV Negative	No	No
Kanoni HC III	Yes		Yes	Yes	Yes	Yes	Yes	Yes	21	Female	HIV Negative	No	No
Kanoni HC III	No	Does not meet age requirements		No					13	Female
Kanoni HC III	Yes		No	No					32	Male
Kanoni HC III	Yes		Yes	Yes	Yes	Yes	Yes	Yes	30	Male	HIV Positive	Yes	Yes	Cured	Yes	Not poor but vulnerable	Yes	Yes	Finished A-level	No	10			Often true	No	Not difficult at all	Yes	I have a steady place to live	No	Yes	Yes	Yes	No	No
Kangulumira HC IV	Yes		Yes	Yes	Yes	Yes	Yes	No	20	Female	HIV Negative	No	No
Kangulumira HC IV	Yes		Yes	Yes	Yes	Yes	Yes	No	42	Male	HIV Negative	No	No
Kangulumira HC IV	Yes		Yes	Yes	Yes	Yes	Yes	No	25	Female	HIV Negative	No	No
Kangulumira HC IV	Yes		Yes	Yes	Yes	Yes	Yes	No	28	Female	HIV Negative	No	No
Kangulumira HC IV	Yes		Yes	Yes	Yes	Yes	Yes	No	26	Female	HIV Negative	No	No
Kangulumira HC IV	Yes		Yes	Yes	Yes	Yes	Yes	No	26	Female	HIV Negative	No	No
Kangulumira HC IV	Yes		Yes	Yes	Yes	Yes	Yes	No	57	Female	HIV Negative	No	No
Kangulumira HC IV	Yes		Yes	Yes	Yes	Yes	Yes	No	36	Male	HIV Negative	No	No
Kangulumira HC IV	Yes		Yes	Yes	Yes	Yes	Yes	No	35	Female	HIV Negative	No	No		Yes	Not poor but vulnerable	No	No	Finished O-level	Yes	9	No	I don't know why	Sometimes true	Yes	Somewhat difficult	Yes	I have a steady place to live	Yes	Yes	Yes	No	No	No
Kangulumira HC IV	Yes		Yes	Yes	Yes	Yes	Yes	No	24	Male	HIV Negative	No	No
Kangulumira HC IV	Yes		Yes	Yes	Yes	Yes	Yes	No	22	Female	HIV Negative	No	No
Kanoni HC III	Yes		Yes	Yes	Yes	Yes	Yes	No	40	Female	HIV Positive	No	No		Yes	Severely multi-dp	No	No	Never attended school	No	5	Yes		Sometimes true	Yes	Somewhat difficult	Yes	I have a steady place to live	Yes	No	Yes	Yes	No	No
Kanoni HC III	Yes		Yes	Yes	Yes	Yes	Yes	Yes	20	Male	HIV Negative	No	No
Kanoni HC III	Yes		Yes	Yes	Yes	Yes	Yes	No	30	Female	HIV Negative	No	No
Kanoni HC III	Yes		Yes	Yes	Yes	Yes	Yes	Yes	24	Male	HIV Negative	No	No
Kanoni HC III	Yes		Yes	Yes	Yes	No	Yes	No	32	Male	HIV Negative	No	No
Kangulumira HC IV	Yes		Yes	Yes	Yes	Yes	Yes	No	45	Female	HIV Negative	No	No
Kangulumira HC IV	Yes		Yes	Yes	Yes	Yes	Yes	No	53	Female	HIV Negative	No	No
Bukomero HC IV	Yes		Yes	Yes	No				70	Female	HIV Negative	No	No
Bukomero HC IV	Yes		Yes	Yes	Yes	Yes	Yes	No	42	Female	HIV Positive	No	No
Bukomero HC IV	Yes		Yes	Yes	No				50	Male	HIV Positive	No	No
Bukomero HC IV	No	Government worker		No					31	Female
Bukomero HC IV	Yes		Yes	Yes	Yes	Yes	Yes	No	60	Female	HIV Negative	No	No
Bukomero HC IV	Yes		Yes	Yes	No				32	Female	HIV Negative	Yes	Yes	Cured	Yes	Not vulnerable to mpi	No	Yes	Finished P7	No	10			Never true	No	Somewhat difficult	Yes	I have a steady place to live	Yes	No	Yes	Yes	Yes	No
Bukomero HC IV	Yes		Yes	Yes	No				24	Female	HIV Negative	No	No
Nakasongola HC IV	Yes		Yes	Yes	Yes	Yes	Yes	Yes	35	Female	HIV Positive	No	No
Nakasongola HC IV	Yes		Yes	Yes	No				43	Female	Unknown	No	No
Nakasongola HC IV	No	Does not live in appropriate subcounty		No					40	Female
Nakasongola HC IV	No	Does not live in appropriate subcounty		No					59	Male
Nakasongola HC IV	No	Already enrolled in a beneficiary program		No					41	Female
Kangulumira HC IV	Yes		Yes	Yes	Yes	Yes	Yes	No	52	Female	HIV Negative	No	No		Yes	Not poor but vulnerable	No	Yes	Less than seven year of Primary school	No	2	No	I don't know why	Sometimes true	Yes	Somewhat difficult	No	I have a steady place to live	Yes	Yes	Yes	Yes	Yes	No
Kangulumira HC IV	Yes		Yes	Yes	Yes	Yes	Yes	No	58	Male	HIV Negative	No	No
Kangulumira HC IV	Yes		Yes	Yes	Yes	No	Yes	No	70	Female	HIV Negative	No	No
Kanoni HC III	No	Does not meet age requirements		No					10	Female
Kanoni HC III	No	Does not meet age requirements		No					9	Male
Kanoni HC III	Yes		Yes	Yes	Yes	Yes	Yes	No	51	Female	HIV Negative	No	No
Kanoni HC III	Yes		Yes	Yes	No				53	Female	HIV Negative	No	No
Kanoni HC III	Yes		Yes	Yes	Yes	Yes	Yes	No	63	Female	HIV Positive	Yes	Yes	Completed
Kanoni HC III	Yes		Yes	Yes	Yes	Yes	Yes	No	58	Male	Unknown	No	No		Yes	Not poor but vulnerable	Yes	Yes	Less than seven year of Primary school	No	14	No	There was no available group to join	Sometimes true	No	Somewhat difficult	No	I have a steady place to live	No	Yes	Yes	No	No	No
Kanoni HC III	Yes		Yes	Yes	Yes	Yes	Yes	No	43	Female	HIV Negative	No	No
Kanoni HC III	Yes		Yes	Yes	Yes	Yes	Yes	Yes	20	Female	HIV Positive	No	No
Kanoni HC III	Yes		Yes	Yes	Yes	Yes	Yes	Yes	25	Male	HIV Negative	No	No
Bukomero HC IV	Yes		Yes	Yes	No				29	Female	HIV Negative	No	No
Bukomero HC IV	Yes		Yes	Yes	Yes	Yes	Yes	No	26	Female	HIV Negative	No	No
Bukomero HC IV	Yes		Yes	Yes	Yes	Yes	Yes	No	45	Male	HIV Negative	No	No		Yes	Mult-dp but not severely	Yes	Yes	Less than seven year of Primary school	No	1	No	I don't know why	Often true	No	Very difficult	Yes	I have a steady place to live	Yes	No	No	No	No	No
Bukomero HC IV	No	Does not live in appropriate subcounty		No					30	Male
Bukomero HC IV	Yes		Yes	Yes	No				35	Male	HIV Negative	No	No		Yes	Mult-dp but not severely	Yes	Yes	Less than seven year of Primary school	No	1			Sometimes true	Yes	Not difficult at all	Yes	I have a place to live today, but I am worried about losing it in the future	No	No	No	No	No	No
Bukomero HC IV	Yes		Yes	Yes	Yes	Yes	Yes	No	48	Male	HIV Negative	No	No
Bukomero HC IV	Yes		Yes	Yes	Yes	Yes	Yes	No	22	Male	HIV Negative	No	No
Kangulumira HC IV	Yes		Yes	Yes	Yes	Yes	Yes	No	50	Female	HIV Negative	No	No
Kangulumira HC IV	Yes		Yes	Yes	No				32	Female	HIV Negative	No	No
Kangulumira HC IV	Yes		Yes	Yes	Yes	Yes	Yes	No	24	Male	HIV Negative	Yes	Yes	Cured
Kangulumira HC IV	Yes		Yes	Yes	Yes	Yes	Yes	No	32	Male	HIV Negative	No	No		Yes	Not vulnerable to mpi	Yes	Yes	Less than seven year of Primary school	No	1	Yes		Sometimes true	No	Somewhat difficult	No	I have a place to live today, but I am worried about losing it in the future	No	Yes	Yes	No	Yes	Yes
Kangulumira HC IV	Yes		Yes	Yes	Yes	Yes	Yes	Yes	25	Male	HIV Negative	No	No
Kangulumira HC IV	Yes		Yes	Yes	Yes	Yes	Yes	No	56	Female	HIV Negative	No	No
Bukomero HC IV	Yes		Yes	Yes	No				73	Female	HIV Negative	No	No
Bukomero HC IV	No	Does not live in appropriate subcounty		No					50	Male
Bukomero HC IV	Yes		Yes	Yes	Yes	Yes	Yes	No	21	Female	HIV Negative	No	No
Bukomero HC IV	Yes		Yes	Yes	No				67	Female	HIV Negative	No	No
Bukomero HC IV	No	Does not meet age requirements		No					14	Male
Bukomero HC IV	Yes		Yes	Yes	Yes	Yes	Yes	No	40	Female	HIV Negative	No	No		Yes	Mult-dp but not severely	No	Yes	Less than seven year of Primary school	No	10	No	I don't know why	Sometimes true	No	Not difficult at all	Yes	I have a steady place to live	No	Yes	Yes	Yes	No	No
Bukomero HC IV	No	Does not live in appropriate subcounty		No					63	Male
Bukomero HC IV	Yes		Yes	Yes	Yes	Yes	Yes	No	34	Female	HIV Negative	No	No
Kanoni HC III	Yes		Yes	Yes	Yes	Yes	Yes	No	53	Female	HIV Negative	No	No		Yes	Mult-dp but not severely	No	Yes	Never attended school	No	10	No	I don't know why	Sometimes true	Yes	Somewhat difficult	No	I have a steady place to live	No	No	Yes	No	No	No
Kanoni HC III	Yes		Yes	Yes	Yes	Yes	Yes	No	32	Female	Unknown	No	No
Kanoni HC III	Yes		Yes	Yes	Yes	Yes	Yes	No	28	Female	HIV Negative	No	No
Kanoni HC III	No	Does not meet age requirements		No					10	Female
Kanoni HC III	Yes		No	No					52	Male
Kanoni HC III	No	Does not meet age requirements		No					14	Female
Kanoni HC III	No	Does not live in appropriate subcounty		No					40	Male
Kanoni HC III	Yes		Yes	Yes	Yes	Yes	Yes	No	28	Female	HIV Negative	No	No
Kanoni HC III	Yes		Yes	Yes	Yes	Yes	Yes	No	30	Male	HIV Negative	No	No
Kanoni HC III	Yes		Yes	Yes	Yes	Yes	Yes	No	24	Male	HIV Negative	No	No
Kanoni HC III	Yes		Yes	Yes	Yes	Yes	Yes	No	20	Female	HIV Negative	No	No
Nakasongola HC IV	Yes		Yes	Yes	No				41	Female	HIV Positive	No	No
Nakasongola HC IV	Yes		Yes	Yes	No				38	Female	HIV Negative	No	No
Nakasongola HC IV	Yes		Yes	Yes	No				57	Female	HIV Positive	No	No
Nakasongola HC IV	No	Does not live in appropriate subcounty		No					35	Female
Nakasongola HC IV	Yes		No	No					34	Female
Kanoni HC III	No	Does not meet age requirements		No					15	Male
Kanoni HC III	Yes		Yes	Yes	Yes	Yes	Yes	No	43	Male	HIV Negative	No	No		Yes	Severely multi-dp	Yes	Yes	Finished P7	No	3	No	I don't know why	Often true	Yes	Very difficult	No	I have a place to live today, but I am worried about losing it in the future	Yes	Yes	Yes	Yes	No	No
Kanoni HC III	No	Does not meet age requirements		No					13	Female
Kanoni HC III	Yes		Yes	Yes	Yes	Yes	Yes	No	30	Female	HIV Negative	No	No
Kanoni HC III	Yes		Yes	Yes	No				19	Female	HIV Negative	No	No
Kanoni HC III	Yes		Yes	Yes	Yes	Yes	Yes	No	20	Male	HIV Negative	No	No
Kanoni HC III	Yes		Yes	Yes	Yes	Yes	Yes	No	18	Male	HIV Negative	No	No
Kanoni HC III	Yes		Yes	Yes	Yes	Yes	Yes	No	25	Male	HIV Negative	No	No
Nakasongola HC IV	No	Does not live in appropriate subcounty		No					25	Male
Kanoni HC III	Yes		Yes	Yes	Yes	Yes	Yes	No	22	Female	HIV Negative	No	No		Yes	Not poor but vulnerable	No	Yes	Less than seven year of Primary school	No	3	No	I don't know why	Never true	No	Very difficult	Yes	I have a steady place to live	No	No	Yes	Yes	No	No
Kanoni HC III	Yes		Yes	Yes	Yes	Yes	Yes	No	32	Female	HIV Negative	No	No		Yes	Not poor but vulnerable	Yes	Yes	Finished P7	No	5	Yes		Often true	Yes	Not difficult at all	Yes	I have a place to live today, but I am worried about losing it in the future	Yes	Yes	Yes	Yes	No	No
Kanoni HC III	Yes		Yes	Yes	Yes	Yes	Yes	No	50	Male	HIV Negative	No	No
Kanoni HC III	Yes		Yes	Yes	Yes	Yes	Yes	Yes	27	Male	HIV Negative	No	No
Kanoni HC III	Yes		Yes	Yes	Yes	Yes	Yes	Yes	23	Male	HIV Negative	No	No
Kanoni HC III	Yes		Yes	Yes	Yes	Yes	Yes	Yes	34	Female	HIV Negative	No	No
Kanoni HC III	Yes		Yes	Yes	Yes	Yes	Yes	Yes	26	Male	HIV Negative	No	No		Yes	Mult-dp but not severely	Yes	Yes	Finished P7	No	3	No	I don't know why	Sometimes true	No	Very difficult	Yes	I have a place to live today, but I am worried about losing it in the future	Yes	Yes	Yes	Yes	Yes	No
Kanoni HC III	Yes		Yes	Yes	Yes	Yes	Yes	Yes	45	Male	HIV Positive	No	No
Kanoni HC III	Yes		Yes	Yes	Yes	Yes	Yes	Yes	25	Female	HIV Negative	No	No
Kanoni HC III	Yes		Yes	Yes	Yes	Yes	Yes	Yes	30	Male	HIV Positive	No	No
Bukomero HC IV	Yes		Yes	Yes	No				28	Female	HIV Positive	No	No
Bukomero HC IV	Yes		Yes	Yes	No				30	Female	HIV Positive	No	No
Bukomero HC IV	Yes		Yes	Yes	No				40	Male	HIV Positive	No	No
Bukomero HC IV	Yes		Yes	Yes	No				50	Female	HIV Positive	No	No		Yes	Not vulnerable to mpi	Yes	Yes	Less than seven year of Primary school	No	7			Often true	No	Somewhat difficult	No	I have a steady place to live	No	Yes	Yes	No	No	Yes
Bukomero HC IV	No	Already enrolled in a beneficiary program		No					92	Female
Bukomero HC IV	No	Does not meet age requirements		No					10	Female
Bukomero HC IV	No	Does not live in appropriate subcounty		No					32	Male
Bukomero HC IV	Yes		Yes	Yes	No				40	Female	HIV Positive	No	No
Bukomero HC IV	Yes		Yes	Yes	No				48	Female	HIV Positive	No	No
Bukomero HC IV	Yes		Yes	Yes	No				57	Female	HIV Positive	No	No
Bukomero HC IV	Yes		Yes	Yes	No				70	Male	HIV Positive	No	No
Bukomero HC IV	Yes		Yes	Yes	No				42	Male	HIV Positive	No	No
Bukomero HC IV	No	Does not live in appropriate subcounty		No					50	Female
Bukomero HC IV	Yes		Yes	Yes	No				41	Male	HIV Positive	No	No
Bukomero HC IV	Yes		Yes	Yes	No				20	Female	HIV Negative	No	No		Yes	Severely multi-dp	No	No	Less than seven year of Primary school	No	5			Never true	No	Somewhat difficult	No	I have a place to live today, but I am worried about losing it in the future	Yes	No	Yes	No	Yes	No
Bukomero HC IV	No	Does not live in appropriate subcounty		No					65	Male
Bukomero HC IV	No	Does not meet age requirements		No					10	Male
Bukomero HC IV	Yes		Yes	Yes	No				50	Female	HIV Negative	No	No
Bukomero HC IV	No	Does not live in appropriate subcounty		No					30	Male
Bukomero HC IV	Yes		Yes	Yes	No				55	Male	HIV Positive	No	No
Kangulumira HC IV	Yes		Yes	Yes	Yes	Yes	Yes	No	66	Male	HIV Negative	No	No
Kangulumira HC IV	Yes		Yes	Yes	Yes	Yes	Yes	No	38	Male	HIV Positive	No	No
Kangulumira HC IV	Yes		Yes	Yes	Yes	Yes	Yes	No	32	Female	HIV Negative	No	No
Kangulumira HC IV	Yes		Yes	Yes	Yes	Yes	Yes	No	46	Male	HIV Negative	Yes	Yes	Cured	Yes	Mult-dp but not severely	Yes	Yes	Less than seven year of Primary school	No	7	No	I went to the office to enroll, but no one was there to help me	Never true	No	Not difficult at all	No	I have a steady place to live	No	No	No	Yes	Yes	No
Kanoni HC III	Yes		Yes	Yes	Yes	Yes	Yes	No	36	Male	HIV Negative	No	No		Yes	Severely multi-dp	Yes	Yes	Finished P7	No	5	No	I don't know why	Never true	No	Not difficult at all	No	I have a place to live today, but I am worried about losing it in the future	No	Yes	Yes	No	Yes	No
Kanoni HC III	No	Does not live in appropriate subcounty		No					30	Female
Kanoni HC III	Yes		Yes	Yes	Yes	Yes	Yes	Yes	29	Female	HIV Negative	No	No
Kanoni HC III	Yes		Yes	Yes	Yes	Yes	Yes	No	61	Female	HIV Positive	No	No
Kanoni HC III	Yes		Yes	Yes	No				20	Female	HIV Positive	No	No
Kanoni HC III	Yes		Yes	Yes	No				38	Female	HIV Positive	No	No
Kanoni HC III	No	Does not live in appropriate subcounty		No					30	Male
Kanoni HC III	Yes		Yes	Yes	No				20	Male	HIV Negative	No	No
Kanoni HC III	Yes		No	No					48	Male
Kanoni HC III	No	Does not meet age requirements		No					15	Female
Nakasongola HC IV	No	Does not live in appropriate subcounty		No					30	Male
Nakasongola HC IV	No	Does not live in appropriate subcounty		No					40	Female
Nakasongola HC IV	No	Already enrolled in a beneficiary program		No					94	Male
Nakasongola HC IV	No	Already enrolled in a beneficiary program		No					61	Male
Kangulumira HC IV	Yes		Yes	Yes	No				18	Male	HIV Negative	Yes	Yes	Completed	Yes	Severely multi-dp	No	No	Less than seven year of Primary school	No	4			Often true	No	Somewhat difficult	Yes	I have a place to live today, but I am worried about losing it in the future	No	No	Yes	Yes	Yes	No
Kangulumira HC IV	Yes		Yes	Yes	Yes	Yes	Yes	No	32	Male	HIV Negative	Yes	No
Kangulumira HC IV	Yes		Yes	Yes	Yes	Yes	Yes	No	39	Male	HIV Positive	Yes	Yes	Completed
Kanoni HC III	Yes		Yes	Yes	Yes	Yes	Yes	Yes	34	Male	HIV Positive	No	No
Kanoni HC III	Yes		Yes	Yes	Yes	Yes	Yes	Yes	49	Female	HIV Positive	No	No		Yes	Mult-dp but not severely	Yes	Yes	Finished P7	Yes	6	Yes		Sometimes true	No	Somewhat difficult	No	I have a steady place to live	No	Yes	Yes	No	No	No
Bukomero HC IV	Yes		Yes	Yes	Yes	Yes	Yes	No	46	Female	HIV Negative	No	No
Bukomero HC IV	No	Does not meet age requirements		No					11	Male
Bukomero HC IV	No	Does not live in appropriate subcounty		No					46	Male
Bukomero HC IV	No	Does not meet age requirements		No					13	Male
Bukomero HC IV	No	Does not live in appropriate subcounty		No					51	Male
Kanoni HC III	Yes		Yes	Yes	Yes	Yes	Yes	Yes	27	Female	HIV Negative	No	No
Kanoni HC III	Yes		Yes	Yes	Yes	Yes	Yes	Yes	20	Female	HIV Negative	No	No
Kanoni HC III	Yes		Yes	Yes	Yes	Yes	Yes	Yes	28	Female	HIV Negative	No	No
Kanoni HC III	Yes		Yes	Yes	Yes	Yes	Yes	Yes	27	Female	HIV Negative	No	No
Kanoni HC III	Yes		Yes	Yes	Yes	Yes	Yes	Yes	24	Male	HIV Negative	No	Yes	Completed
Kangulumira HC IV	Yes		Yes	Yes	No				23	Female	HIV Positive	Yes	No
Kangulumira HC IV	Yes		Yes	Yes	Yes	No	Yes	No	30	Female	HIV Positive	Yes	No
Kangulumira HC IV	Yes		Yes	Yes	Yes	Yes	Yes	No	40	Female	Unknown	No	No
Kanoni HC III	Yes		Yes	Yes	Yes	Yes	Yes	No	40	Male	HIV Positive	No	No		Yes	Not vulnerable to mpi	Yes	Yes	Less than seven year of Primary school	Yes	5	No	I don't know why	Never true	No	Somewhat difficult	No	I have a steady place to live	No	No	Yes	No	Yes	No
Kanoni HC III	Yes		Yes	Yes	Yes	Yes	Yes	Yes	26	Female	HIV Negative	No	No
Kanoni HC III	Yes		Yes	Yes	Yes	Yes	Yes	Yes	45	Female	HIV Negative	No	No
Kanoni HC III	Yes		Yes	Yes	Yes	Yes	Yes	Yes	27	Female	HIV Negative	No	No		Yes	Not vulnerable to mpi	Yes	Yes	Less than seven year of Primary school	No	4			Often true	No	Somewhat difficult	No	I have a steady place to live	No	No	Yes	No	No	No
Kanoni HC III	Yes		Yes	Yes	Yes	Yes	Yes	Yes	35	Male	HIV Negative	No	No
Kanoni HC III	Yes		Yes	Yes	Yes	Yes	Yes	Yes	31	Female	HIV Negative	No	No
Kanoni HC III	Yes		Yes	Yes	Yes	Yes	Yes	Yes	46	Male	HIV Negative	No	No
Kanoni HC III	Yes		Yes	Yes	Yes	No	Yes	Yes	47	Male	HIV Positive	No	No
Kanoni HC III	No	Does not meet age requirements		No					15	Female
Nakasongola HC IV	No	Does not live in appropriate subcounty		No					24	Male
Nakasongola HC IV	Yes		Yes	Yes	No				21	Female	Unknown	No	No
Nakasongola HC IV	Yes		Yes	Yes	Yes	Yes	Yes	No	40	Female	HIV Positive	No	No
Bukomero HC IV	No	Does not meet age requirements		No					17	Female
Bukomero HC IV	Yes		Yes	Yes	No				80	Male	HIV Negative	No	No
Bukomero HC IV	Yes		Yes	Yes	No				37	Female	HIV Positive	No	No
Bukomero HC IV	No	Does not live in appropriate subcounty		No					30	Female
Bukomero HC IV	Yes		Yes	Yes	No				88	Male	HIV Positive	No	No		Yes	Not poor but vulnerable	Yes	Yes	Finished P7	No	6			Sometimes true	No	Somewhat difficult	Yes	I have a steady place to live	No	Yes	Yes	No	No	No
Bukomero HC IV	Yes		Yes	Yes	No				62	Female	HIV Positive	No	No
Bukomero HC IV	Yes		Yes	Yes	No				40	Male	HIV Positive	No	No
Bukomero HC IV	Yes		Yes	Yes	No				80	Female	HIV Negative	No	No
Bukomero HC IV	No	Does not live in appropriate subcounty		No					54	Male
Bukomero HC IV	Yes		Yes	Yes	No				31	Female	HIV Positive	No	No
Bukomero HC IV	Yes		Yes	Yes	No				70	Female	HIV Negative	No	No
Kanoni HC III	Yes		Yes	Yes	No				24	Female	HIV Negative	No	No		Yes	Not vulnerable to mpi	No	Yes	Finished P7	No	4			Never true	No	Somewhat difficult	Yes	I have a steady place to live	No	Yes	Yes	No	Yes	No
Kanoni HC III	Yes		Yes	Yes	No				29	Male	HIV Negative	No	No
Kanoni HC III	Yes		Yes	Yes	Yes	Yes	Yes	Yes	27	Male	HIV Negative	No	No
Kanoni HC III	Yes		Yes	Yes	Yes	Yes	Yes	Yes	27	Male	HIV Negative	No	No
Kanoni HC III	Yes		Yes	Yes	Yes	Yes	Yes	Yes	35	Male	HIV Negative	No	No
Kanoni HC III	Yes		Yes	Yes	No				28	Male	HIV Negative	No	No
Kanoni HC III	Yes		Yes	Yes	No				21	Female	HIV Positive	No	No
Kanoni HC III	Yes		Yes	Yes	No				20	Female	HIV Negative	No	No
Kanoni HC III	Yes		Yes	Yes	Yes	Yes	Yes	Yes	45	Male	HIV Negative	No	No		Yes	Mult-dp but not severely	Yes	Yes	Finished P7	Yes	9	Yes		Sometimes true	Yes	Somewhat difficult	No	I have a steady place to live	No	No	Yes	Yes	No	No
Kanoni HC III	Yes		Yes	Yes	Yes	Yes	Yes	Yes	40	Female	HIV Negative	No	No
Kanoni HC III	Yes		Yes	Yes	Yes	Yes	Yes	Yes	39	Female	HIV Negative	No	No
Kanoni HC III	Yes		Yes	Yes	Yes	Yes	Yes	Yes	33	Female	HIV Negative	No	No
Kangulumira HC IV	Yes		Yes	Yes	No				39	Female	Unknown	No	No		Yes	Not vulnerable to mpi	Yes	Yes	Finished P7	Yes	4			Never true	No	Not difficult at all	No	I have a steady place to live	No	No	No	Yes	No	No
Kangulumira HC IV	Yes		Yes	Yes	Yes	Yes	Yes	No	48	Male	HIV Negative	No	No
Kangulumira HC IV	Yes		Yes	Yes	No				40	Male	HIV Negative	No	No
Kangulumira HC IV	Yes		Yes	Yes	No				58	Female	HIV Positive	No	No
Bukomero HC IV	Yes		Yes	Yes	No				24	Female	HIV Positive	No	No
Bukomero HC IV	Yes		Yes	Yes	No				40	Male	HIV Negative	No	No
Bukomero HC IV	Yes		Yes	Yes	No				30	Female	HIV Positive	No	No
Bukomero HC IV	Yes		Yes	Yes	No				33	Female	HIV Positive	No	No
Bukomero HC IV	Yes		Yes	Yes	No				33	Female	HIV Positive	No	No
Bukomero HC IV	Yes		Yes	Yes	No				28	Female	HIV Positive	No	No
Kanoni HC III	Yes		Yes	Yes	Yes	Yes	Yes	Yes	26	Female	HIV Negative	No	No
Kanoni HC III	Yes		Yes	Yes	Yes	Yes	Yes	Yes	41	Female	HIV Negative	No	No		Yes	Not poor but vulnerable	Yes	Yes	Less than seven year of Primary school	No	4	No	I don't know why	Often true	No	Somewhat difficult	No	I have a steady place to live	Yes	Yes	Yes	No	Yes	No
Kanoni HC III	Yes		Yes	Yes	Yes	Yes	Yes	Yes	18	Female	HIV Negative	No	No
Kanoni HC III	Yes		Yes	Yes	Yes	Yes	Yes	Yes	32	Male	HIV Negative	No	No
Kanoni HC III	Yes		Yes	Yes	Yes	Yes	Yes	Yes	40	Male	HIV Negative	No	No
Kanoni HC III	Yes		Yes	Yes	No				30	Male	HIV Negative	No	No
Kanoni HC III	Yes		Yes	Yes	No				35	Male	HIV Negative	No	No		Yes	Not poor but vulnerable	Yes	Yes	Less than seven year of Primary school	No	1			Never true	No	Not difficult at all	No	I have a place to live today, but I am worried about losing it in the future	Yes	No	Yes	No	Yes	No
Kanoni HC III	Yes		Yes	Yes	No				22	Male	HIV Negative	No	No
Kanoni HC III	Yes		Yes	Yes	No				31	Male	HIV Negative	No	No
Kanoni HC III	Yes		Yes	Yes	No				28	Male	HIV Negative	No	No
Kanoni HC III	Yes		Yes	Yes	No				22	Female	HIV Negative	No	No
Kangulumira HC IV	Yes		Yes	Yes	Yes	Yes	Yes	No	38	Male	HIV Positive	Yes	No
Kangulumira HC IV	Yes		Yes	Yes	Yes	No	Yes	No	30	Female	Unknown	Yes	No
Kangulumira HC IV	Yes		Yes	Yes	Yes	Yes	Yes	No	40	Female	HIV Positive	No	No
Bukomero HC IV	Yes		Yes	Yes	No				68	Female	HIV Negative	No	No
Kangulumira HC IV	Yes		Yes	Yes	Yes	No	Yes	No	65	Male	HIV Negative	No	No
Kangulumira HC IV	Yes		Yes	Yes	No				43	Male	HIV Positive	No	No
Kangulumira HC IV	Yes		Yes	Yes	No				65	Female	HIV Positive	Yes	No
Bukomero HC IV	Yes		Yes	Yes	No				26	Male	HIV Negative	No	No
Bukomero HC IV	No	Does not live in appropriate subcounty		No					61	Male
Bukomero HC IV	No	Does not live in appropriate subcounty		No					35	Female
Bukomero HC IV	No	Does not live in appropriate subcounty		No					37	Female
Bukomero HC IV	No	Does not live in appropriate subcounty		No					40	Male
Bukomero HC IV	Yes		Yes	Yes	No				50	Male	HIV Negative	No	No
Bukomero HC IV	Yes		Yes	Yes	Yes	Yes	Yes	No	51	Male	HIV Positive	No	No		Yes	Mult-dp but not severely	Yes	Yes	Less than seven year of Primary school	No	8			Never true	Yes	Somewhat difficult	Yes	I have a steady place to live	No	Yes	Yes	Yes	No	No
Bukomero HC IV	Yes		Yes	Yes	Yes	Yes	Yes	No	42	Female	HIV Positive	No	No
Kanoni HC III	Yes		Yes	Yes	No				24	Female	HIV Negative	No	No
Kanoni HC III	Yes		Yes	Yes	No				31	Female	HIV Negative	No	No
Kanoni HC III	Yes		Yes	Yes	No				26	Male	HIV Negative	No	No		Yes	Severely multi-dp	Yes	Yes	Less than seven year of Primary school	No	5			Sometimes true	Yes	Very difficult	No	I have a steady place to live	No	Yes	No	Yes	Yes	No
Kanoni HC III	Yes		Yes	Yes	No				20	Male	HIV Negative	No	No
Kanoni HC III	Yes		Yes	Yes	Yes	Yes	Yes	Yes	40	Female	HIV Negative	No	Yes	Transferred out
Kanoni HC III	Yes		Yes	Yes	Yes	Yes	Yes	Yes	20	Male	HIV Negative	No	No
Kanoni HC III	Yes		Yes	Yes	Yes	Yes	Yes	Yes	30	Male	HIV Negative	No	No
Kanoni HC III	Yes		Yes	Yes	Yes	Yes	Yes	Yes	34	Male	HIV Negative	No	No
Kanoni HC III	Yes		Yes	Yes	Yes	Yes	Yes	Yes	28	Male	HIV Negative	No	No
Kanoni HC III	Yes		No	No					21	Female
Kanoni HC III	Yes		Yes	Yes	Yes	No	Yes	Yes	26	Male	HIV Negative	No	No
Kanoni HC III	Yes		Yes	Yes	Yes	Yes	Yes	Yes	30	Male	HIV Negative	No	No
Kanoni HC III	Yes		Yes	Yes	Yes	Yes	Yes	Yes	27	Male	HIV Negative	No	No
Kanoni HC III	Yes		Yes	Yes	Yes	Yes	Yes	Yes	20	Female	HIV Negative	No	No		Yes	Mult-dp but not severely	Yes	Yes	Finished O-level	No	5	Yes		Sometimes true	No	Somewhat difficult	Yes	I have a place to live today, but I am worried about losing it in the future	No	Yes	Yes	No	Yes	No
Kanoni HC III	Yes		Yes	Yes	Yes	Yes	Yes	Yes	25	Male	HIV Negative	No	No		Yes	Mult-dp but not severely	Yes	Yes	Finished P7	No	4	Yes		Sometimes true	No	Somewhat difficult	Yes	I have a steady place to live	Yes	No	No	Yes	Yes	No
Kanoni HC III	Yes		Yes	Yes	Yes	Yes	Yes	Yes	29	Male	HIV Negative	No	No
Kanoni HC III	Yes		No	No					23	Male
Kangulumira HC IV	Yes		Yes	Yes	Yes	Yes	Yes	No	25	Male	HIV Negative	Yes	Yes	Completed	Yes	Not poor but vulnerable	Yes	Yes	Finished O-level	Yes	4	No	I don't know why	Sometimes true	No	Not difficult at all	No	I have a steady place to live	No	Yes	Yes	Yes	Yes	No
Kangulumira HC IV	Yes		Yes	Yes	Yes	No	Yes	No	32	Male	HIV Negative	Yes	Yes	Completed
Kangulumira HC IV	Yes		Yes	Yes	Yes	Yes	Yes	No	52	Male	HIV Positive	No	No
Nakasongola HC IV	No	Already enrolled in a beneficiary program		No					26	Female
Nakasongola HC IV	No	Does not live in appropriate subcounty		No					19	Female
Nakasongola HC IV	Yes		Yes	Yes	No				24	Female	HIV Positive	No	No
Nakasongola HC IV	No	Does not live in appropriate subcounty		No					40	Male
Nakasongola HC IV	No	Already enrolled in a beneficiary program		No					48	Male
Nakasongola HC IV	No	Does not live in appropriate subcounty		No					29	Female
Nakasongola HC IV	No	Government worker		No					34	Female
Nakasongola HC IV	Yes		Yes	Yes	Yes	Yes	Yes	No	53	Female	HIV Negative	No	No
Nakasongola HC IV	No	Does not live in appropriate subcounty		No					41	Male
Nakasongola HC IV	Yes		Yes	Yes	No				18	Female	HIV Negative	No	No
Kanoni HC III	Yes		Yes	Yes	No				27	Male	HIV Negative	No	No
Kanoni HC III	Yes		Yes	Yes	No				22	Male	HIV Negative	No	No
Kanoni HC III	Yes		Yes	Yes	No				56	Female	HIV Negative	No	No		Yes	Mult-dp but not severely	Yes	Yes	Finished P7	Yes	8			Never true	No	Somewhat difficult	No	I have a steady place to live	Yes	Yes	Yes	Yes	No	No
Kanoni HC III	No	Does not live in appropriate subcounty		No					45	Male
Kanoni HC III	Yes		No	No					42	Male
Kanoni HC III	Yes		Yes	Yes	Yes	Yes	Yes	Yes	42	Male	HIV Negative	No	No
Kanoni HC III	Yes		Yes	Yes	Yes	Yes	Yes	Yes	24	Male	HIV Positive	No	No
Kanoni HC III	Yes		Yes	Yes	Yes	Yes	Yes	Yes	22	Female	HIV Positive	No	No
Kanoni HC III	Yes		Yes	Yes	Yes	Yes	Yes	Yes	22	Female	HIV Negative	No	No
Kanoni HC III	Yes		Yes	Yes	Yes	Yes	Yes	Yes	50	Female	HIV Negative	No	No
Kangulumira HC IV	Yes		Yes	Yes	Yes	Yes	Yes	Yes	22	Female	HIV Negative	No	No
Kangulumira HC IV	Yes		Yes	Yes	Yes	Yes	Yes	No	21	Female	HIV Negative	No	No
Kangulumira HC IV	Yes		Yes	Yes	Yes	Yes	Yes	No	45	Male	HIV Positive	No	No		Yes	Not vulnerable to mpi	Yes	Yes	Never attended school	No	5	No	I don't know why	Sometimes true	No	Somewhat difficult	No	I have a place to live today, but I am worried about losing it in the future	Yes	Yes	Yes	Yes	No	No
Kanoni HC III	Yes		Yes	Yes	Yes	Yes	Yes	No	35	Female	HIV Negative	No	No		Yes	Mult-dp but not severely	Yes	Yes	Finished O-level	No	6			Sometimes true	No	Somewhat difficult	Yes	I have a place to live today, but I am worried about losing it in the future	Yes	Yes	Yes	Yes	Yes	No
Kanoni HC III	Yes		Yes	Yes	Yes	Yes	Yes	No	27	Female	HIV Negative	No	No
Kanoni HC III	Yes		Yes	Yes	Yes	Yes	Yes	No	35	Male	HIV Negative	No	No
Bukomero HC IV	Yes		Yes	Yes	No				71	Female	HIV Positive	No	No
Kanoni HC III	Yes		Yes	Yes	Yes	Yes	Yes	Yes	26	Female	HIV Negative	No	No
Kanoni HC III	Yes		Yes	Yes	Yes	Yes	Yes	Yes	25	Female	HIV Negative	No	No
Kanoni HC III	Yes		Yes	Yes	Yes	Yes	Yes	Yes	35	Female	HIV Negative	No	No
Kanoni HC III	Yes		Yes	Yes	Yes	Yes	Yes	Yes	28	Male	HIV Negative	No	No
Kanoni HC III	Yes		Yes	Yes	No				25	Female	HIV Negative	No	No		Yes	Mult-dp but not severely	Yes	Yes	Finished P7	Yes	5			Sometimes true	Yes	Somewhat difficult	No	I have a place to live today, but I am worried about losing it in the future	Yes	Yes	Yes	Yes	Yes	No
Kanoni HC III	Yes		Yes	Yes	No				46	Male	HIV Negative	No	No		Yes	Mult-dp but not severely	Yes	Yes	Less than seven year of Primary school	No	8			Never true	Yes	Somewhat difficult	Yes	I have a steady place to live	No	No	Yes	No	No	No
Kanoni HC III	Yes		Yes	Yes	Yes	No	Yes	No	45	Male	HIV Negative	Yes	Yes	Completed
Kangulumira HC IV	Yes		Yes	Yes	Yes	Yes	Yes	No	59	Female	HIV Negative	No	No
Kangulumira HC IV	Yes		Yes	Yes	No				45	Female	HIV Negative	No	No		Yes	Not poor but vulnerable	Yes	Yes	Finished A-level	Yes	8			Never true	No	Not difficult at all	No	I have a steady place to live	No	No	Yes	No	Yes	No
Nakasongola HC IV	Yes		Yes	Yes	Yes	Yes	Yes	No	35	Female	HIV Positive	No	No
Nakasongola HC IV	Yes		Yes	Yes	Yes	Yes	Yes	No	25	Female	HIV Positive	No	No
Nakasongola HC IV	Yes		Yes	Yes	Yes	Yes	Yes	No	19	Female	HIV Negative	No	No
Nakasongola HC IV	Yes		Yes	Yes	No				29	Female	HIV Negative	No	No		Yes	Mult-dp but not severely	No	Yes	Finished O-level	No	5			Sometimes true	No	Somewhat difficult	No	I have a steady place to live	Yes	No	Yes	No	No	No
Nakasongola HC IV	No	Does not live in appropriate subcounty		No					37	Female
Nakasongola HC IV	No	Government worker		No					22	Female
Nakasongola HC IV	Yes		Yes	Yes	Yes	Yes	Yes	No	62	Female	HIV Negative	No	No
Nakasongola HC IV	Yes		Yes	Yes	Yes	Yes	Yes	No	22	Female	HIV Negative	No	No
Nakasongola HC IV	Yes		Yes	Yes	Yes	Yes	Yes	No	22	Female	HIV Negative	No	No
Kanoni HC III	Yes		No	No					75	Female
Kanoni HC III	Yes		Yes	Yes	Yes	Yes	Yes	Yes	65	Female	HIV Negative	No	No
Kanoni HC III	Yes		Yes	Yes	Yes	Yes	Yes	Yes	23	Female	HIV Negative	No	No
Kanoni HC III	Yes		Yes	Yes	Yes	Yes	Yes	Yes	25	Male	HIV Negative	No	No
Kanoni HC III	Yes		Yes	Yes	Yes	Yes	Yes	Yes	24	Male	HIV Negative	No	No		Yes	Mult-dp but not severely	No	Yes	Finished P7	No	8	No	I don't know why	Often true	Yes	Very difficult	Yes	I have a steady place to live	No	Yes	No	Yes	Yes	No
Kanoni HC III	Yes		Yes	Yes	Yes	Yes	Yes	Yes	37	Male	HIV Negative	No	No
Kanoni HC III	Yes		Yes	Yes	No				34	Female	HIV Negative	No	No
Kanoni HC III	Yes		Yes	Yes	No				60	Male	HIV Negative	No	No
Kanoni HC III	Yes		Yes	Yes	No				82	Male	HIV Positive	No	No
Kanoni HC III	Yes		Yes	Yes	Yes	Yes	Yes	No	27	Female	HIV Negative	No	No
Kanoni HC III	Yes		Yes	Yes	No				24	Female	HIV Negative	No	No
Bukomero HC IV	No	Does not live in appropriate subcounty		No					59	Male
Bukomero HC IV	Yes		Yes	Yes	No				68	Female	HIV Negative	No	No
Bukomero HC IV	Yes		Yes	Yes	No				26	Female	HIV Positive	No	No
Bukomero HC IV	Yes		Yes	Yes	No				86	Male	HIV Negative	No	No
Bukomero HC IV	Yes		Yes	Yes	Yes	No	Yes	No	35	Female	HIV Positive	No	No
Bukomero HC IV	Yes		Yes	Yes	No				60	Female	HIV Positive	No	No
Bukomero HC IV	Yes		Yes	Yes	No				26	Male	HIV Negative	No	No
Bukomero HC IV	No	Does not live in appropriate subcounty		No					52	Female
Bukomero HC IV	Yes		Yes	Yes	No				33	Male	HIV Negative	No	No
Bukomero HC IV	Yes		Yes	Yes	No				26	Female	HIV Positive	No	No
Bukomero HC IV	No	Does not live in appropriate subcounty		No					25	Female
Bukomero HC IV	No	Does not live in appropriate subcounty		No					25	Female
Bukomero HC IV	No	Does not live in appropriate subcounty		No					67	Male
Bukomero HC IV	Yes		Yes	Yes	No				45	Male	HIV Positive	No	No
Bukomero HC IV	Yes		Yes	Yes	No				53	Male	HIV Negative	No	No
Bukomero HC IV	No	Does not live in appropriate subcounty		No					43	Female
Bukomero HC IV	Yes		Yes	Yes	Yes	Yes	Yes	No	18	Female	HIV Negative	No	No
Kangulumira HC IV	Yes		Yes	Yes	Yes	Yes	Yes	No	42	Male	HIV Negative	Yes	No
Kangulumira HC IV	Yes		Yes	Yes	No				60	Female	HIV Negative	No	No
Kangulumira HC IV	Yes		Yes	Yes	No				50	Female	HIV Negative	No	No		Yes	Mult-dp but not severely	Yes	Yes	Less than seven year of Primary school	No	7			Often true	No	Very difficult	Yes	I have a place to live today, but I am worried about losing it in the future	No	No	No	Yes	No	No
Kanoni HC III	Yes		Yes	Yes	Yes	Yes	Yes	No	24	Female	HIV Negative	No	No		Yes	Not poor but vulnerable	No	Yes	Finished tertiary	Yes	3	Yes		Never true	No	Not difficult at all	Yes	I have a place to live today, but I am worried about losing it in the future	No	Yes	Yes	Yes	No	No
Kanoni HC III	Yes		Yes	Yes	Yes	Yes	Yes	No	32	Female	HIV Negative	No	No
Kanoni HC III	Yes		Yes	Yes	Yes	Yes	Yes	No	30	Female	HIV Negative	No	No
Kanoni HC III	Yes		Yes	Yes	Yes	Yes	Yes	No	39	Male	HIV Negative	No	No
Kanoni HC III	Yes		Yes	Yes	Yes	Yes	Yes	No	28	Female	HIV Negative	No	No
Kangulumira HC IV	Yes		Yes	Yes	Yes	Yes	Yes	No	60	Female	HIV Positive	No	No
Kangulumira HC IV	Yes		Yes	Yes	Yes	Yes	Yes	No	43	Male	HIV Negative	No	No
Bukomero HC IV	No	Does not live in appropriate subcounty		No					35	Male
Bukomero HC IV	Yes		Yes	Yes	No				21	Female	HIV Negative	No	No		Yes	Mult-dp but not severely	No	Yes	Less than seven year of Primary school	No	3			Sometimes true	No	Somewhat difficult	No	I have a place to live today, but I am worried about losing it in the future	No	No	Yes	Yes	No	No
Bukomero HC IV	Yes		Yes	Yes	No				50	Male	HIV Positive	No	No
Bukomero HC IV	Yes		Yes	Yes	No				19	Male	Unknown	No	No
Bukomero HC IV	No	Does not live in appropriate subcounty		No					23	Female
Bukomero HC IV	No	Does not live in appropriate subcounty		No					76	Female
Bukomero HC IV	Yes		Yes	Yes	Yes	Yes	Yes	No	38	Female	HIV Negative	No	No
Bukomero HC IV	Yes		Yes	Yes	Yes	Yes	Yes	No	41	Female	HIV Positive	No	No
Bukomero HC IV	Yes		Yes	Yes	Yes	Yes	Yes	No	44	Female	HIV Positive	No	No		Yes	Not poor but vulnerable	Yes	Yes	Less than seven year of Primary school	No	3	Yes		Sometimes true	No	Somewhat difficult	Yes	I have a place to live today, but I am worried about losing it in the future	No	No	Yes	No	No	No
Bukomero HC IV	Yes		Yes	Yes	Yes	Yes	Yes	No	98	Male	HIV Negative	No	No
Bukomero HC IV	No	Does not live in appropriate subcounty		No					40	Female
Bukomero HC IV	No	Does not live in appropriate subcounty		No					31	Female
Bukomero HC IV	Yes		Yes	Yes	No				30	Male	HIV Negative	No	No
Bukomero HC IV	No	Does not live in appropriate subcounty		No					40	Male
Bukomero HC IV	Yes		Yes	Yes	No				31	Female	HIV Positive	No	No
Nakasongola HC IV	No	Does not live in appropriate subcounty		No					40	Male
Nakasongola HC IV	No	Already enrolled in a beneficiary program		No					36	Male
Nakasongola HC IV	No	Does not live in appropriate subcounty		No					74	Female
Nakasongola HC IV	No	Does not live in appropriate subcounty		No					27	Female
Nakasongola HC IV	No	Already enrolled in a beneficiary program		No					35	Male
Nakasongola HC IV	No	Does not live in appropriate subcounty		No					74	Female
Nakasongola HC IV	No	Does not live in appropriate subcounty		No					48	Female
Nakasongola HC IV	No	Does not meet age requirements		No					17	Male
Nakasongola HC IV	No	Does not live in appropriate subcounty		No					26	Female
Kanoni HC III	Yes		Yes	Yes	Yes	No	Yes	No	29	Male	HIV Positive	Yes	Yes	Completed
Kanoni HC III	Yes		Yes	Yes	Yes	Yes	Yes	No	35	Male	HIV Negative	No	No
Kanoni HC III	Yes		Yes	Yes	Yes	Yes	Yes	No	30	Female	HIV Negative	No	No		Yes	Not poor but vulnerable	No	Yes	Did not finish O-level	Yes	5	Yes		Never true	No	Somewhat difficult	No	I have a place to live today, but I am worried about losing it in the future	Yes	No	Yes	No	Yes	No
Kanoni HC III	Yes		Yes	Yes	Yes	Yes	Yes	No	29	Female	HIV Negative	No	No
Kanoni HC III	Yes		Yes	Yes	Yes	Yes	Yes	No	47	Male	HIV Negative	No	No
Kanoni HC III	Yes		Yes	Yes	Yes	Yes	Yes	No	27	Female	HIV Positive	No	No
Kanoni HC III	Yes		No	No					80	Female
Kangulumira HC IV	Yes		Yes	Yes	Yes	Yes	Yes	No	60	Female	HIV Negative	No	No
Kangulumira HC IV	Yes		Yes	Yes	Yes	Yes	Yes	No	26	Male	HIV Negative	No	No
Kangulumira HC IV	Yes		Yes	Yes	No				40	Male	HIV Negative	No	No
Kanoni HC III	Yes		Yes	Yes	No				27	Female	HIV Positive	No	No
Kanoni HC III	Yes		Yes	Yes	Yes	Yes	Yes	No	28	Female	HIV Negative	No	No		Yes	Mult-dp but not severely	No	Yes	Finished P7	No	10	Yes		Often true	No	Somewhat difficult	No	I have a steady place to live	Yes	No	Yes	Yes	No	No
Kanoni HC III	Yes		Yes	Yes	Yes	Yes	Yes	No	52	Female	HIV Negative	No	No
Kanoni HC III	Yes		Yes	Yes	Yes	Yes	Yes	No	30	Female	HIV Negative	No	No
Kanoni HC III	Yes		Yes	Yes	Yes	Yes	Yes	No	26	Female	HIV Negative	No	No
Kanoni HC III	No	Does not live in appropriate subcounty		No					36	Male
Kanoni HC III	No	Does not live in appropriate subcounty		No					40	Male
Kanoni HC III	Yes		Yes	Yes	Yes	Yes	Yes	No	50	Male	HIV Negative	No	No		Yes	Not poor but vulnerable	Yes	Yes	Finished O-level	Yes	12			Never true	No	Not difficult at all	No	I have a steady place to live	Yes	No	Yes	No	No	No
Bukomero HC IV	Yes		Yes	Yes	No				23	Female	HIV Negative	No	No
Bukomero HC IV	Yes		Yes	Yes	No				52	Male	HIV Negative	No	No
Bukomero HC IV	Yes		Yes	Yes	Yes	Yes	Yes	No	42	Female	Unknown	No	No
Bukomero HC IV	Yes		Yes	Yes	Yes	Yes	Yes	No	29	Female	HIV Positive	No	No		Yes	Mult-dp but not severely	No	Yes	Less than seven year of Primary school	No	3	No	I don't know why	Sometimes true	No	Somewhat difficult	No	I have a place to live today, but I am worried about losing it in the future	Yes	No	Yes	No	No	No
Bukomero HC IV	Yes		Yes	Yes	Yes	Yes	Yes	No	42	Female	HIV Positive	No	No
Bukomero HC IV	Yes		Yes	Yes	Yes	Yes	Yes	No	18	Male	HIV Negative	No	No		Yes	Not poor but vulnerable	No	No	Less than seven year of Primary school	No	5			Never true	No	Somewhat difficult	No	I have a steady place to live	No	Yes	Yes	No	Yes	Yes
Bukomero HC IV	Yes		Yes	Yes	No				72	Male	HIV Negative	Yes	No
Bukomero HC IV	Yes		Yes	Yes	No				38	Female	HIV Negative	No	No
Bukomero HC IV	Yes		Yes	Yes	No				53	Male	HIV Positive	No	No		Yes	Severely multi-dp	Yes	Yes	Finished P7	No	6			Sometimes true	No	Somewhat difficult	Yes	I have a steady place to live	Yes	No	Yes	No	Yes	No
Bukomero HC IV	Yes		Yes	Yes	Yes	Yes	Yes	No	40	Male	HIV Positive	No	No
Bukomero HC IV	Yes		Yes	Yes	No				38	Female	HIV Positive	No	No
Bukomero HC IV	No	Does not live in appropriate subcounty		No					24	Female
Bukomero HC IV	No	Does not live in appropriate subcounty		No					36	Female
Bukomero HC IV	Yes		Yes	Yes	No				41	Female	HIV Positive	No	No
Bukomero HC IV	Yes		Yes	Yes	No				29	Female	HIV Positive	No	No
Bukomero HC IV	Yes		Yes	Yes	No				88	Male	HIV Positive	No	Yes	Died
Bukomero HC IV	Yes		Yes	Yes	No				47	Female	HIV Positive	No	No
Bukomero HC IV	Yes		Yes	Yes	No				50	Female	HIV Positive	No	No
Bukomero HC IV	Yes		Yes	Yes	No				78	Female	HIV Negative	No	No
Bukomero HC IV	Yes		Yes	Yes	No				39	Female	HIV Negative	No	No		Yes	Mult-dp but not severely	Yes	Yes	Less than seven year of Primary school	No	6			Sometimes true	Yes	Somewhat difficult	No	I have a steady place to live	No	Yes	Yes	No	Yes	No
Kanoni HC III	No	Does not meet age requirements		No					10	Male
Kanoni HC III	No	Does not meet age requirements		No					9	Female
Kanoni HC III	Yes		Yes	Yes	Yes	Yes	Yes	No	48	Male	HIV Negative	Yes	Yes	Lost to Follow up
Kanoni HC III	Yes		Yes	Yes	Yes	Yes	Yes	No	23	Male	HIV Negative	No	No
Kanoni HC III	Yes		Yes	Yes	Yes	Yes	Yes	No	24	Male	HIV Negative	No	No
Kanoni HC III	Yes		Yes	Yes	Yes	No	Yes	No	25	Male	HIV Negative	No	No
Kanoni HC III	Yes		Yes	Yes	Yes	Yes	Yes	No	26	Male	HIV Negative	No	No
Kanoni HC III	Yes		Yes	Yes	Yes	Yes	Yes	No	24	Male	HIV Negative	No	No		Yes	Mult-dp but not severely	Yes	Yes	Finished tertiary	No	4	No	I don't know why	Sometimes true	No	Somewhat difficult	No	I have a place to live today, but I am worried about losing it in the future	Yes	Yes	Yes	No	Yes	No
Kangulumira HC IV	Yes		Yes	Yes	No				19	Female	HIV Negative	No	No
Kangulumira HC IV	Yes		Yes	Yes	No				22	Male	HIV Negative	Yes	No
Kangulumira HC IV	Yes		Yes	Yes	No				25	Male	HIV Negative	No	No
Kanoni HC III	Yes		Yes	Yes	Yes	Yes	Yes	No	28	Female	HIV Negative	No	No
Nakasongola HC IV	No	Does not live in appropriate subcounty		No					45	Female
Nakasongola HC IV	No	Does not live in appropriate subcounty		No					29	Female
Nakasongola HC IV	No	Does not live in appropriate subcounty		No					44	Male
Nakasongola HC IV	No	Does not live in appropriate subcounty		No					30	Male
Bukomero HC IV	Yes		Yes	Yes	No				48	Male	HIV Negative	Yes	Yes	Cured
Bukomero HC IV	Yes		Yes	Yes	No				61	Male	HIV Negative	No	No
Bukomero HC IV	Yes		Yes	Yes	No				24	Male	HIV Negative	No	No
Bukomero HC IV	Yes		Yes	Yes	No				75	Male	HIV Positive	No	No
Kanoni HC III	Yes		Yes	Yes	Yes	No	Yes	No	43	Female	HIV Negative	No	No
Kanoni HC III	No	Government worker		No					37	Female
Kanoni HC III	Yes		Yes	Yes	Yes	Yes	Yes	No	23	Male	Unknown	No	No
Kanoni HC III	Yes		Yes	Yes	Yes	No	Yes	No	68	Male	HIV Negative	No	No
Kanoni HC III	Yes		Yes	Yes	Yes	No	Yes	No	60	Male	HIV Negative	No	No
Kanoni HC III	Yes		Yes	Yes	Yes	No	Yes	No	29	Female	HIV Negative	No	No
Kanoni HC III	Yes		Yes	Yes	Yes	Yes	Yes	No	28	Female	HIV Negative	No	No
Bukomero HC IV	Yes		Yes	Yes	No				23	Female	HIV Negative	No	No
Bukomero HC IV	No	Does not live in appropriate subcounty		No					65	Female
Bukomero HC IV	Yes		Yes	Yes	No				38	Female	HIV Positive	No	No
Bukomero HC IV	Yes		Yes	Yes	No				38	Male	HIV Negative	No	No
Bukomero HC IV	Yes		Yes	Yes	No				36	Female	HIV Negative	No	No
Bukomero HC IV	No	Does not live in appropriate subcounty		No					68	Male
Bukomero HC IV	Yes		Yes	Yes	No				21	Female	HIV Negative	No	No
Bukomero HC IV	Yes		Yes	Yes	No				52	Male	HIV Positive	No	No
Bukomero HC IV	No	Does not live in appropriate subcounty		No					67	Female
Kanoni HC III	Yes		No	No					65	Female
Kanoni HC III	Yes		No	No					59	Male
Kanoni HC III	Yes		Yes	Yes	Yes	Yes	Yes	No	42	Male	HIV Positive	No	No
Kanoni HC III	Yes		Yes	Yes	Yes	Yes	Yes	No	63	Female	HIV Negative	No	No
Nakasongola HC IV	No	Government worker		No					23	Female
Nakasongola HC IV	No	Government worker		No					23	Male
Bukomero HC IV	No	Does not live in appropriate subcounty		No					20	Female
Bukomero HC IV	Yes		Yes	Yes	No				70	Female	HIV Negative	No	No
Bukomero HC IV	Yes		Yes	Yes	No				35	Male	HIV Negative	No	No
Bukomero HC IV	Yes		Yes	Yes	No				46	Male	HIV Positive	No	No
Bukomero HC IV	No	Does not meet age requirements		No					10	Male
Kanoni HC III	Yes		Yes	Yes	Yes	Yes	Yes	No	34	Female	HIV Negative	No	No
Kanoni HC III	Yes		Yes	Yes	Yes	Yes	Yes	No	30	Female	HIV Negative	No	No
Kanoni HC III	Yes		Yes	Yes	Yes	Yes	Yes	No	37	Male	HIV Negative	No	No
Kanoni HC III	Yes		Yes	Yes	Yes	Yes	Yes	No	32	Female	HIV Negative	No	No
Kangulumira HC IV	Yes		Yes	Yes	No				30	Male	HIV Negative	No	No
Kangulumira HC IV	Yes		Yes	Yes	Yes	Yes	Yes	No	31	Male	HIV Positive	Yes	Yes	Completed
Kanoni HC III	Yes		Yes	Yes	Yes	Yes	Yes	No	20	Female	HIV Negative	No	No
Kanoni HC III	No	Does not live in appropriate subcounty		No					29	Male
Kanoni HC III	Yes		Yes	Yes	Yes	Yes	Yes	No	28	Male	HIV Negative	No	No
Kanoni HC III	Yes		Yes	Yes	Yes	Yes	Yes	No	50	Male	HIV Negative	No	No
Bukomero HC IV	Yes		Yes	Yes	Yes	Yes	Yes	No	35	Female	HIV Positive	No	No		Yes	Mult-dp but not severely	Yes	Yes	Finished P7	Yes	11	No	Office/CDO officer was busy	Sometimes true	No	Somewhat difficult	Yes	I have a place to live today, but I am worried about losing it in the future	Yes	Yes	No	Yes	Yes	No
Bukomero HC IV	Yes		Yes	Yes	No				45	Female	HIV Positive	No	No
Nakasongola HC IV	No	Does not live in appropriate subcounty		No					72	Female
Nakasongola HC IV	Yes		Yes	Yes	No				38	Male	HIV Negative	No	No
Kangulumira HC IV	Yes		Yes	Yes	Yes	Yes	Yes	No	31	Female	HIV Positive	No	No
Kangulumira HC IV	Yes		Yes	Yes	Yes	Yes	Yes	No	54	Male	HIV Negative	No	No		Yes	Not poor but vulnerable	Yes	Yes	Less than seven year of Primary school	No	3	No	I went to the office to enroll, but no one was there to help me	Sometimes true	No	Somewhat difficult	No	I have a steady place to live	No	Yes	Yes	Yes	No	No
Kangulumira HC IV	Yes		Yes	Yes	Yes	No	Yes	No	18	Female	HIV Positive	No	No
Kangulumira HC IV	Yes		Yes	Yes	Yes	Yes	Yes	No	23	Male	HIV Negative	No	No		Yes	Mult-dp but not severely	No	Yes	Less than seven year of Primary school	No	7	Yes		Sometimes true		Somewhat difficult	No	I have a steady place to live	No	Yes	Yes	No	Yes	Yes
Kangulumira HC IV	Yes		Yes	Yes	Yes	Yes	Yes	No	29	Female	HIV Positive	No	No
Kangulumira HC IV	No	Does not live in appropriate subcounty		No					31	Female
Bukomero HC IV	Yes		Yes	Yes	No				30	Female	HIV Positive	No	No
Bukomero HC IV	Yes		Yes	Yes	No				26	Female	HIV Negative	No	No
Bukomero HC IV	Yes		No	No					47	Male
Bukomero HC IV	Yes		Yes	Yes	No				18	Female	HIV Negative	No	No
Bukomero HC IV	Yes		Yes	Yes	Yes	Yes	Yes	No	45	Male	HIV Positive	No	No
Bukomero HC IV	Yes		Yes	Yes	No				18	Female	HIV Positive	No	No
Bukomero HC IV	No	Does not live in appropriate subcounty		No					47	Male
Kangulumira HC IV	Yes		Yes	Yes	Yes	Yes	Yes	No	45	Female	Unknown	No	No		Yes	Not poor but vulnerable	No	Yes	Finished P7	No	10	No		Sometimes true	No	Somewhat difficult	Yes	I have a steady place to live	Yes	No	Yes	Yes	No	No
Kangulumira HC IV	Yes		Yes	Yes	Yes	Yes	Yes	No	30	Female	HIV Negative	No	No
Kangulumira HC IV	Yes		Yes	Yes	Yes	Yes	Yes	No	32	Female	HIV Negative	No	No
Bukomero HC IV	Yes		Yes	Yes	No				36	Female	HIV Positive	No	No
Bukomero HC IV	Yes		Yes	Yes	No				48	Female	HIV Positive	No	No
Bukomero HC IV	Yes		Yes	Yes	Yes	Yes	Yes	No	36	Male	HIV Negative	No	No
Bukomero HC IV	Yes		Yes	Yes	No				85	Female	HIV Negative	No	No		Yes	Severely multi-dp	Yes	No	Less than seven year of Primary school	No	8			Sometimes true	No	Somewhat difficult	No	I have a steady place to live	Yes	No	No	Yes	No	No
Bukomero HC IV	Yes		Yes	Yes	No				55	Female	HIV Positive	No	No
Bukomero HC IV	Yes		Yes	Yes	No				68	Female	HIV Positive	No	No
Kanoni HC III	Yes		Yes	Yes	Yes	No	Yes	No	24	Male	HIV Negative	No	No		Yes	Not poor but vulnerable	Yes	Yes	Finished P7	Yes	2	Yes		Sometimes true	No	Somewhat difficult	No	I have a place to live today, but I am worried about losing it in the future	Yes	Yes	Yes	Yes	No	No
Kangulumira HC IV	Yes		Yes	Yes	Yes	Yes	Yes	No	53	Female	HIV Negative	No	No
Kanoni HC III	No	Does not live in appropriate subcounty		No					23	Male
Kanoni HC III	No	Does not meet age requirements		No					13	Female
Kanoni HC III	No	Does not meet age requirements		No					17	Female
Kanoni HC III	Yes		No	No					70	Female
Bukomero HC IV	Yes		Yes	Yes	No				51	Female	Unknown	No	No
Bukomero HC IV	Yes		Yes	Yes	No				26	Female	HIV Negative	No	No
Bukomero HC IV	Yes		Yes	Yes	No				62	Male	HIV Positive	No	No
Bukomero HC IV	Yes		Yes	Yes	No				71	Female	HIV Positive	No	No
Bukomero HC IV	Yes		Yes	Yes	No				44	Female	HIV Positive	No	No
Bukomero HC IV	Yes		Yes	Yes	No				45	Female	HIV Positive	No	No
Bukomero HC IV	No	Does not live in appropriate subcounty		No					48	Female
Bukomero HC IV	Yes		Yes	Yes	No				18	Female	HIV Negative	No	No
Bukomero HC IV	Yes		Yes	Yes	No				52	Female	HIV Positive	No	No		Yes	Not poor but vulnerable	Yes	Yes	Less than seven year of Primary school	No	7			Sometimes true	No	Somewhat difficult	Yes	I have a steady place to live	No	Yes	Yes	No	Yes	No
Kangulumira HC IV	No	Does not meet age requirements		No					17	Female
Kangulumira HC IV	Yes		Yes	Yes	Yes	Yes	Yes	No	27	Male	HIV Negative	No	No
Kangulumira HC IV	Yes		Yes	Yes	Yes	No	Yes	No	25	Female	HIV Negative	No	No
Kangulumira HC IV	Yes		Yes	Yes	Yes	Yes	Yes	No	26	Female	HIV Negative	No	No
Kangulumira HC IV	Yes		Yes	Yes	Yes	Yes	Yes	No	25	Male	HIV Negative	No	No
Kangulumira HC IV	Yes		Yes	Yes	Yes	Yes	Yes	No	30	Female	HIV Negative	No	No
Kangulumira HC IV	Yes		Yes	Yes	Yes	Yes	Yes	No	25	Male	HIV Negative	No	No
Bukomero HC IV	No	Does not live in appropriate subcounty		No					32	Female
Bukomero HC IV	Yes		Yes	Yes	No				27	Female	HIV Negative	No	No
Bukomero HC IV	Yes		Yes	Yes	No				69	Female	HIV Negative	No	No
Bukomero HC IV	Yes		Yes	Yes	No				59	Female	HIV Negative	No	No
Bukomero HC IV	Yes		Yes	Yes	No				51	Male	HIV Negative	No	No
Bukomero HC IV	No	Does not meet age requirements		No					14	Male
Bukomero HC IV	No	Does not meet age requirements		No					12	Male
Bukomero HC IV	No	Does not live in appropriate subcounty		No					50	Male
Bukomero HC IV	No	Does not live in appropriate subcounty		No					60	Male
Kanoni HC III	Yes		No	No					45	Male
Kanoni HC III	Yes		Yes	Yes	No				58	Female	HIV Negative	No	No
Kanoni HC III	Yes		Yes	Yes	No				25	Female	HIV Negative	No	No
Kanoni HC III	Yes		Yes	Yes	No				36	Female	HIV Positive	No	No
Nakasongola HC IV	No	Already enrolled in a beneficiary program		No					70	Female
Nakasongola HC IV	No	Does not live in appropriate subcounty		No					21	Female
Nakasongola HC IV	No	Already enrolled in a beneficiary program		No					58	Female
Nakasongola HC IV	No	Government worker		No					30	Female
Nakasongola HC IV	No	Government worker		No					28	Male
Nakasongola HC IV	No	Already enrolled in a beneficiary program		No					24	Female
Nakasongola HC IV	No	Government worker		No					25	Female
Nakasongola HC IV	No	Does not live in appropriate subcounty		No					70	Male
Nakasongola HC IV	Yes		Yes	Yes	Yes	No	No		20	Male	HIV Negative	No	No
