# Supplementary material for: Feasibility of a social protection linkage program for individuals at-risk for tuberculosis in Uganda
Source: PLOS Glob Public Health. 2023 Dec 8;3(12):e0002122. doi: 10.1371/journal.pgph.0002122 (PMC10707648; doi:10.1371/journal.pgph.0002122)
Supplement: S2 Data — (XLSX) [file pgph.0002122.s004.xlsx]

## Sheet: Sheet1
variable name	Definition
eligible_hc	Found eligible for 1+ social protection program at the health center
ineligible_reason	Reason found ineligible at the health center
interested	Interested in study participation
referred_hc	Referred to the Community Development Office by the health center
linked_cdo	Successfully linked to the CDO
sp_sentcash	Sent cash for presenting to the CDO
eligible_cdo	Found eligible for 1+ social protection program at the CDO
enrolled_cdo	Enrolled into a social protection program at the CDO
age	Age
sex	Sex
hiv	HIV status
mtb	Diagnosed with micro-bacteriologically confirmed TB (MTB)
treated	Treated for TB
txoutcome	TB treatment outcome
survey_yn	Survey participation
mpi_4cat	Multidimensional poverty index (MPI)
hoh	Head of household
workstatus	Working status
education_level	Education level
bankaccount	Has a functional bank account
hh_num	Number in household
enroll_selfreport	Enrolled into a social protection program at the CDO (self-reported)
notenrolled_selfreport	Reason why not enrolled (self-reported)
onemonth_worriedfood	In the last month, worried food would run out
onemonth_freefood	In the last month, been to a place where free food is distributed
onemonth_transport	In the last month, lack of reliable transportation kept from: health facilities, work, market, or from getting things needed for daily living
basics	Difficulty in paying/finding basic food/housing/medical care
livingsituation	Current living situation
sp_seekenrollment	If we hadn't screened you at the health center for enrollment into a social protection program would you have sought enrollment into one of these programs on your own?
